# Supplementary material for: An expanded repertoire of intensity-dependent exercise-responsive plasma proteins tied to loci of human disease risk
Source: Sci Rep. 2020 Jul 2;10:10831. doi: 10.1038/s41598-020-67669-0 (PMC7331669; doi:10.1038/s41598-020-67669-0)
Supplement: Supplementary file 2 — Supplementary information 2 [file 41598_2020_67669_MOESM2_ESM.xlsx]

## Sheet: Master Data Input Sheet (2)
					Moderate Intensity							High Intensity
Row Name	Protein Name	UniProt ID	Gene ID	Gene Symbol	logFC	AveExpr	t	P.Value	adj.P.Val	B	Bonferroni	logFC	AveExpr	t	P.Value	adj.P.Val	B	Bonferroni	Exercise Regulation: Moderate Intensity, High Intensity, or Both	Direction at Moderate Intensity	Direction at High Intensity
AFP	alpha-Fetoprotein	P02771	174	AFP	-0.158143	9.36545	-5.68818	6.56055e-05	0.0035673	1.88305	0.0855495	-0.0676315	9.27411	-1.58198	0.137314	0.212065	-5.96062	179.057	Moderate	Down	No Change
B_ENDORPHIN	Beta-endorphin	P01189	5443	POMC	-0.148243	9.87193	-5.00028	0.000220022	0.00717823	0.673916	0.286909	-0.0115871	9.98412	-0.218556	0.83034	0.860982	-7.16021	1082.76	Moderate	Down	No Change
SOST	Sclerostin	Q9BQB4	50964	SOST	0.145745	13.9705	4.72058	0.000366388	0.00902774	0.164568	0.47777	0.128645	13.9017	2.47106	0.0278367	0.0584973	-4.50474	36.299	Moderate	Up	No Change
S100A12	Protein S100-A12	P80511	6283	S100A12	0.617769	10.3735	4.4624	0.00059168	0.0114522	-0.313542	0.77155	0.387326	10.5628	2.21583	0.0448735	0.0866688	-4.95526	58.515	Moderate	Up	No Change
MCP_3	C-C motif chemokine 7	P80098	6354	CCL7	0.168021	9.03442	4.18449	0.000999433	0.015714	-0.835433	1.30326	0.0906945	9.10204	1.83227	0.0895663	0.151404	-5.58698	116.794	Moderate	Up	No Change
KYNU	Kynureninase	Q16719	8942	KYNU	-0.139289	8.97086	-4.12057	0.00112876	0.0161872	-0.956373	1.47191	-0.0918897	8.99605	-2.56085	0.0234766	0.0510616	-4.34187	30.6135	Moderate	Down	No Change
IL_16	Interleukin-16	Q14005	3603	IL16	0.192351	8.38702	3.98084	0.00147465	0.0194386	-1.22168	1.92294	0.142014	8.42407	2.26132	0.0412476	0.0807017	-4.87647	53.7868	Moderate	Up	No Change
GRO_B_G	Gro-beta/gamma	P19876 P19875		CXCL3 CXCL2	0.365705	8.58616	3.97478	0.0014919	0.0194693	-1.23322	1.94544	0.143825	8.8802	0.929782	0.369179	0.459712	-6.73792	481.409	Moderate	Up	No Change
LUTEINIZING_HORMONE	Luteinizing hormone	P01215, P01229	1081 3972	CGA LHB	-0.272115	9.07388	-3.95421	0.00155203	0.0194985	-1.27239	2.02385	-0.276159	9.11816	-2.48501	0.0271114	0.0575291	-4.47957	35.3533	Moderate	Down	No Change
PGP9.5	Ubiquitin carboxyl-terminal hydrolase isozyme L1	P09936	7345	UCHL1	-0.139871	10.1681	-3.93799	0.00160116	0.0197124	-1.30328	2.08791	-0.143686	10.2049	-1.63644	0.125361	0.19777	-5.88235	163.471	Moderate	Down	No Change
GCP_2	C-X-C motif chemokine 6	P80162	6372	CXCL6	0.237277	9.26745	3.9077	0.00169723	0.0205082	-1.36101	2.21319	-0.0572745	9.3402	-0.491555	0.631108	0.709996	-7.05765	822.964	Moderate	Up	No Change
LECTIN._MANNOSE_BINDING_2	Lectin Mannose Binding 2	Q12907	10960	LMAN2	-0.154359	12.9818	-3.90105	0.00171911	0.020582	-1.37369	2.24171	-0.0543464	12.9049	-1.07802	0.300334	0.391936	-6.59014	391.636	Moderate	Down	No Change
GELSOLIN	Gelsolin	P06396	2934	GSN	0.0939567	9.9372	3.7297	0.00239356	0.0256033	-1.70103	3.1212	0.0596128	9.98208	1.94488	0.0734121	0.128422	-5.40817	95.7293	Moderate	Up	No Change
GRANULYSIN	Granulysin	P22749	10578	GNLY	-0.151519	11.1835	-3.65735	0.0027541	0.0284514	-1.83949	3.59134	-0.119535	11.281	-1.6031	0.132566	0.206689	-5.93047	172.866	Moderate	Down	No Change
GDF2	Growth/differentiation factor 2	Q9UK05	2658	GDF2	-0.130319	11.1948	-3.62121	0.00295437	0.0290386	-1.90868	3.85249	-0.0373363	11.1629	-0.424654	0.67793	0.750381	-7.08992	884.021	Moderate	Down	No Change
CLC1B	C-type lectin domain family 1 member B	Q9P126	51266	CLEC1B	0.235863	12.6183	3.50569	0.00369905	0.0341961	-2.12989	4.82356	0.0806209	12.6516	0.956485	0.356021	0.445292	-6.7127	464.252	Moderate	Up	No Change
FABPE	Fatty acid-binding protein, epidermal	Q01469	2171	FABP5	0.100869	9.45425	3.4779	0.00390486	0.034903	-2.18308	5.09193	-0.034142	9.32914	-0.759836	0.460711	0.546571	-6.88351	600.767	Moderate	Up	No Change
LKHA4	Leukotriene A-4 hydrolase	P09960	4048	LTA4H	-0.1552	10.0527	-3.42782	0.00430549	0.0369649	-2.27893	5.61436	-0.312523	10.258	-1.54514	0.145947	0.223023	-6.01256	190.315	Moderate	Down	No Change
HXK2	Hexokinase-2	P52789	3099	HK2	0.539702	11.0286	3.39921	0.00455266	0.0385793	-2.33366	5.93667	0.310658	11.1835	1.59963	0.133336	0.207641	-5.93544	173.87	Moderate	Up	No Change
AMPK_A2B2G1	AMP Kinase (alpha2beta2gamma1)	P54646 O43741 P54619	5563 5565 5571	PRKAA2 PRKAB2 PRKAG1	0.268865	10.6067	3.37464	0.00477632	0.0388936	-2.38065	6.22832	0.192931	10.7022	1.79515	0.0955536	0.159256	-5.64454	124.602	Moderate	Up	No Change
IL_8	Interleukin-8	P10145	3576	CXCL8	0.142704	9.16153	3.37407	0.00478159	0.0388936	-2.38173	6.23519	0.0354502	9.29545	0.628378	0.540479	0.62363	-6.97763	704.785	Moderate	Up	No Change
CARBONIC_ANHYDRASE_VII	Carbonic anhydrase 7	P43166	766	CA7	-0.0679463	8.16543	-3.33323	0.00517842	0.0414591	-2.45977	6.75266	0.0226923	8.12032	0.885205	0.391889	0.479751	-6.77864	511.023	Moderate	Down	No Change
RANTES	C-C motif chemokine 5	P13501	6352	CCL5	0.603109	14.3256	3.31627	0.00535283	0.042336	-2.49216	6.98009	0.349265	14.6662	1.91895	0.0768768	0.13288	-5.44987	100.247	Moderate	Up	No Change
CARBONIC_ANHYDRASE_XIII	Carbonic anhydrase 13	Q8N1Q1	377677	CA13	-0.348673	9.0284	-3.22801	0.00635999	0.0469017	-2.66051	8.29343	-0.273347	9.2975	-1.56872	0.140371	0.215764	-5.97942	183.043	Moderate	Down	No Change
TF	Tissue Factor	P13726	2152	F3	-0.210867	10.6061	-3.18564	0.00690883	0.0492679	-2.74116	9.00912	-0.107515	10.3941	-1.80931	0.0932284	0.156179	-5.62267	121.57	Moderate	Down	No Change
HSP_70	Heat shock 70 kDa protein 1A	P0DMV8	3303	HSPA1A	1.04482	13.2234	14.2385	1.72715e-09	2.25393e-06	11.932	2.2522e-06	1.91897	13.6076	20.2512	2.51521e-11	3.28235e-08	16.2905	3.27983e-08	Both	Up	Up
EPHRIN_B3	Ephrin-B3	Q15768	1949	EFNB3	0.557054	10.0341	7.86446	2.18234e-06	0.000445174	5.25839	0.00284577	1.08861	10.3827	14.7266	1.42248e-09	5.21765e-07	12.478	1.85491e-06	Both	Up	Up
MMP_17	Matrix metalloproteinase-17	Q9ULZ9	4326	MMP17	0.457453	10.1261	6.6505	1.34709e-05	0.00146496	3.46053	0.017566	0.882627	10.3696	14.589	1.59928e-09	5.21765e-07	12.3636	2.08546e-06	Both	Up	Up
SEM5A	Semaphorin-5A	Q13591	9037	SEMA5A	0.39741	12.8319	4.23253	0.000912335	0.0148825	-0.744757	1.18968	1.8319	13.525	14.7593	1.38359e-09	5.21765e-07	12.505	1.80421e-06	Both	Up	Up
HISTONE_H2A.Z	Histone H2A.z	P0C0S5	3015	H2AFZ	1.42453	11.516	9.64041	2.08517e-07	6.80286e-05	7.53519	0.000271906	2.08746	12.1965	14.3112	2.03235e-09	5.30444e-07	12.1292	2.65019e-06	Both	Up	Up
CATF	Cathepsin F	Q9UBX1	8722	CTSF	-0.246719	10.8023	-6.78981	1.08252e-05	0.00135057	3.6776	0.0141161	-0.487148	10.6875	-13.5778	3.90476e-09	8.49285e-07	11.4869	5.0918e-06	Both	Down	Down
FABP	Fatty acid-binding protein, heart	P05413	2170	FABP3	0.297651	13.0543	5.02392	0.000210836	0.00705489	0.716532	0.27493	0.70107	13.1559	12.7786	8.24776e-09	1.53762e-06	10.7458	1.07551e-05	Both	Up	Up
TPA	Tissue-type plasminogen activator	P00750	5327	PLAT	0.616091	8.73243	4.63835	0.000426445	0.00949528	0.0130674	0.556085	1.16486	8.94147	12.5568	1.0222e-08	1.66747e-06	10.532	1.33295e-05	Both	Up	Up
GFRA_3	GDNF family receptor alpha-3	O60609	2676	GFRA3	0.251293	9.82141	5.90533	4.53862e-05	0.00257518	2.25089	0.0591837	0.596669	10.0349	12.2526	1.37951e-08	2.00028e-06	10.2328	1.79888e-05	Both	Up	Up
TNF_SR_I	Tumor necrosis factor receptor superfamily member 1A	P19438	7132	TNFRSF1A	0.115901	10.1783	3.7195	0.00244132	0.0259018	-1.72054	3.18348	0.701253	10.4331	11.6444	2.56121e-08	3.34238e-06	9.61255	3.33981e-05	Both	Up	Up
BMP10	Bone morphogenetic protein 10	O95393	27302	BMP10	0.162036	10.5087	4.71847	0.000367818	0.00902774	0.160678	0.479635	0.459354	10.6947	11.4207	3.23779e-08	3.82974e-06	9.37676	4.22208e-05	Both	Up	Up
TGF_B3	Transforming growth factor beta-3	P10600	7043	TGFB3	0.144904	8.75314	3.64791	0.00280505	0.0284514	-1.85756	3.65778	0.433985	8.80798	11.3414	3.5216e-08	3.82974e-06	9.29214	4.59216e-05	Both	Up	Up
EMR2	Adhesion G protein-coupled receptor E2	Q9UHX3	30817	ADGRE2	0.638999	10.1219	9.98436	1.37427e-07	6.80286e-05	7.93274	0.000179205	0.871179	10.2853	11.2307	3.96268e-08	3.97792e-06	9.1732	5.16733e-05	Both	Up	Up
IL_1B	Interleukin-1 beta	P01584	3553	IL1B	0.25694	11.1351	4.00162	0.00141705	0.0188699	-1.18217	1.84783	0.646125	11.2762	11.1273	4.4289e-08	4.12837e-06	9.061	5.77529e-05	Both	Up	Up
BAFF_RECEPTOR	Tumor necrosis factor receptor superfamily member 13C	Q96RJ3	115650	TNFRSF13C	-0.264351	11.0885	-6.75759	1.13841e-05	0.00135057	3.62764	0.0148449	-0.349462	11.0091	-10.8725	5.84566e-08	4.76786e-06	8.78064	7.62274e-05	Both	Down	Down
IL22RA1	Interleukin-22 receptor subunit alpha-1	Q8N6P7	58985	IL22RA1	0.282034	9.68619	5.32101	0.000124154	0.00558693	1.24575	0.161897	0.605475	9.81446	10.417	9.73246e-08	6.68467e-06	8.26434	0.000126911	Both	Up	Up
MOZ	Histone acetyltransferase KAT6A	Q92794	7994	KAT6A	0.231361	10.5165	4.4254	0.000634153	0.0116559	-0.382631	0.826935	0.446847	10.6746	10.4475	9.40024e-08	6.68467e-06	8.29957	0.000122579	Both	Up	Up
TESTICAN_2	Testican-2	Q92563	9806	SPOCK2	0.246659	9.98972	4.81747	0.000306717	0.00870143	0.342067	0.399959	0.64025	10.1294	10.5038	8.81898e-08	6.68467e-06	8.3643	0.000114999	Both	Up	Up
ANGL3	Angiopoietin-related protein 3	Q9Y5C1	27329	ANGPTL3	0.208146	8.52546	5.12319	0.000176411	0.00622207	0.894668	0.23004	0.47966	8.67163	10.3225	1.0842e-07	6.73755e-06	8.15478	0.00014138	Both	Up	Up
FGF_5	Fibroblast growth factor 5	P12034	2250	FGF5	0.141326	9.14931	3.38909	0.00464348	0.0386395	-2.35302	6.05509	0.404127	9.22671	10.0628	1.46473e-07	8.68853e-06	7.84914	0.000191001	Both	Up	Up
STANNIOCALCIN_1	Stanniocalcin-1	P52823	6781	STC1	0.209098	10.8216	9.18717	3.67657e-07	9.59584e-05	6.99084	0.000479425	0.287502	10.7712	9.94601	1.68026e-07	9.53368e-06	7.70949	0.000219107	Both	Up	Up
CYTF	Cystatin-F	O76096	8530	CST7	0.223539	9.27876	3.62685	0.00292216	0.0290386	-1.89788	3.81049	0.567975	9.41559	9.76634	2.08052e-07	1.13128e-05	7.49192	0.0002713	Both	Up	Up
NLGNX	Neuroligin-4, X-linked	Q8N0W4	57502	NLGN4X	0.120206	9.49012	3.62032	0.00295949	0.0290386	-1.91039	3.85917	0.522839	9.69194	9.54708	2.71159e-07	1.41545e-05	7.22184	0.000353592	Both	Up	Up
BDNF	Brain-derived neurotrophic factor	P23560	627	BDNF	0.525683	9.91234	5.57582	7.95896e-05	0.00415458	1.69005	0.103785	0.902918	10.1499	9.34764	3.46459e-07	1.54543e-05	6.97169	0.000451783	Both	Up	Up
HSP70_PROTEIN_8	Heat shock cognate 71 kDa protein	P11142	3312	HSPA8	0.482313	10.8674	5.48596	9.30068e-05	0.00466823	1.5344	0.121281	0.917683	11.1277	9.31366	3.61373e-07	1.54543e-05	6.92864	0.00047123	Both	Up	Up
MIDKINE	Midkine	P21741	4192	MDK	0.320139	14.1782	5.17969	0.000159487	0.00594659	0.99546	0.207971	0.548021	14.3573	9.30098	3.67112e-07	1.54543e-05	6.91254	0.000478715	Both	Up	Up
TRAIL_R2	Tumor necrosis factor receptor superfamily member 10B	O14763	8795	TNFRSF10B	0.208161	8.52545	4.41657	0.000644737	0.0116859	-0.399124	0.840737	0.481835	8.7015	9.33539	3.51756e-07	1.54543e-05	6.95619	0.00045869	Both	Up	Up
GDF_9	Growth/differentiation factor 9	O60383	2661	GDF9	0.289792	8.76309	4.62569	0.000436564	0.00949528	-0.0103335	0.56928	0.565	8.89984	9.22532	4.03436e-07	1.64526e-05	6.81613	0.000526081	Both	Up	Up
LAYILIN	Layilin	Q6UX15	143903	LAYN	0.09484	10.3506	3.26754	0.00588732	0.0452559	-2.58515	7.67706	0.318142	10.4856	9.18832	4.22577e-07	1.6711e-05	6.76875	0.00055104	Both	Up	Up
CATHEPSIN_S	Cathepsin S	P25774	1520	CTSS	0.128784	9.84015	3.56219	0.00331368	0.0314093	-2.0217	4.32104	0.393979	10.0345	9.00627	5.31931e-07	2.04168e-05	6.53337	0.000693638	Both	Up	Up
FCGR1	High affinity immunoglobulin gamma Fc receptor I	P12314	2209	FCGR1A	0.203346	8.40396	5.43413	0.000101803	0.00492047	1.4441	0.132751	0.484126	8.56006	8.92866	5.87376e-07	2.19007e-05	6.4319	0.000765939	Both	Up	Up
IFN_LAMBDA_2	Interferon lambda-2	Q8IZJ0	282616	IFNL2	0.181154	7.20534	4.06308	0.00125972	0.0173045	-1.06538	1.64267	0.437454	7.32864	8.80484	6.88965e-07	2.36605e-05	6.26855	0.00089841	Both	Up	Up
H2B2E	Histone H2B type 2-E	Q16778	8349	HIST2H2BE	1.31406	14.1879	9.70692	1.92197e-07	6.80286e-05	7.61308	0.000250625	1.34468	14.7443	8.77295	7.18053e-07	2.40271e-05	6.22619	0.00093634	Both	Up	Up
PPIB	Peptidyl-prolyl cis-trans isomerase B	P23284	5479	PPIB	0.15789	11.6365	3.82454	0.00199239	0.0225237	-1.51972	2.59808	0.379061	11.7319	8.60846	8.9032e-07	2.90467e-05	6.00582	0.00116098	Both	Up	Up
ANP	Atrial natriuretic factor	P01160	4878	NPPA	0.45766	9.39631	4.32744	0.000762444	0.013092	-0.566144	0.994226	0.716447	9.56747	8.32257	1.30304e-06	3.95457e-05	5.6151	0.00169916	Both	Up	Up
SARP_2	Secreted frizzled-related protein 1	Q8N474	6422	SFRP1	0.31059	12.1659	6.26975	2.48189e-05	0.00240297	2.85268	0.0323638	0.608499	12.3037	8.35502	1.24732e-06	3.95457e-05	5.65996	0.00162651	Both	Up	Up
CD226	CD226 antigen	Q15762	10666	CD226	0.115435	9.58558	4.78989	0.000322598	0.00881823	0.291653	0.420668	0.270598	9.68647	8.16362	1.61683e-06	4.71127e-05	5.39356	0.00210835	Both	Up	Up
DOPA_DECARBOXYLASE	Aromatic-L-amino-acid decarboxylase	P20711	1644	DDC	-0.120295	7.72073	-6.14472	3.0466e-05	0.00240297	2.64842	0.0397277	-0.18053	7.71535	-8.16012	1.62458e-06	4.71127e-05	5.38865	0.00211845	Both	Down	Down
BONE_PROTEOGLYCAN_II	Decorin	P07585	1634	DCN	0.335749	11.7314	4.17102	0.00102536	0.0159298	-0.860897	1.33707	0.881119	12.0402	8.08879	1.7915e-06	4.97427e-05	5.28818	0.00233611	Both	Up	Up
GLUTATHIONE_S_TRANSFERASE_PI	Glutathione S-transferase P	P09211	2950	GSTP1	0.219209	11.8744	4.12126	0.00112728	0.0161872	-0.955066	1.46997	0.546394	12.0049	8.07137	1.83499e-06	4.98888e-05	5.26354	0.00239283	Both	Up	Up
VWF	von Willebrand factor	P04275	7450	VWF	0.445163	12.7123	5.29443	0.000130117	0.00566008	1.19887	0.169672	1.31737	13.0296	7.99172	2.04852e-06	5.34663e-05	5.15042	0.00267127	Both	Up	Up
ACTIVATED_PROTEIN_C	Activated Protein C	P04070	5624	PROC	0.136242	9.40052	3.81165	0.00204262	0.0227831	-1.54435	2.66358	0.301852	9.47791	7.8568	2.47271e-06	6.32723e-05	4.95696	0.00322441	Both	Up	Up
ANGIOPOIETIN_2	Angiopoietin-2	O15123	285	ANGPT2	0.159629	7.43904	6.0582	3.51545e-05	0.00242775	2.50572	0.0458415	0.244528	7.54192	7.84272	2.52207e-06	6.32942e-05	4.93664	0.00328878	Both	Up	Up
MATN3	Matrilin-3	O15232	4148	MATN3	0.11326	8.88657	3.62817	0.0029147	0.0290386	-1.89536	3.80077	0.265001	8.99041	7.74628	2.88956e-06	6.98309e-05	4.79676	0.00376798	Both	Up	Up
PTN	Pleiotrophin	P21246	5764	PTN	0.171825	10.0156	4.53972	0.000512152	0.0101672	-0.169628	0.667846	0.329588	10.0153	7.59478	3.58615e-06	8.06884e-05	4.57458	0.00467634	Both	Up	Up
BASI	Basigin	P35613	682	BSG	0.168408	8.62252	3.96293	0.00152625	0.0194985	-1.25578	1.99023	0.379067	8.73118	7.57556	3.68654e-06	8.15414e-05	4.54617	0.00480725	Both	Up	Up
ENDOCAN	Endothelial cell-specific molecule 1	Q9NQ30	11082	ESM1	0.127757	10.5438	3.30308	0.00549253	0.0431793	-2.51735	7.16226	0.37922	10.721	7.30948	5.42798e-06	0.000108977	4.14795	0.00707808	Both	Up	Up
UNC5H4	Netrin receptor UNC5D	Q6UXZ4	137970	UNC5D	-0.323018	12.5412	-5.40095	0.000107886	0.00502825	1.38611	0.140683	-0.452263	12.4733	-7.23446	6.06341e-06	0.000116364	4.03395	0.00790669	Both	Down	Down
IFN_AA	Interferon alpha-2	P01563	3440	IFNA2	-0.0782151	7.16105	-3.60397	0.00305505	0.029315	-1.94169	3.98378	-0.174861	7.0692	-6.93172	9.54875e-06	0.000166148	3.5662	0.0124516	Both	Down	Down
CHST2	Carbohydrate sulfotransferase 2	Q9Y4C5	9435	CHST2	0.146565	8.04347	6.17311	2.90748e-05	0.00240297	2.695	0.0379136	0.255609	8.22176	6.83616	1.10481e-05	0.000187244	3.41594	0.0144068	Both	Up	Up
GREM1	Gremlin-1	O60565	26585	GREM1	0.209103	8.50036	4.45785	0.000596741	0.0114522	-0.322031	0.77815	0.457904	8.68103	6.73662	1.28773e-05	0.000207467	3.2581	0.016792	Both	Up	Up
FSH	Follicle stimulating hormone	P01215, P01225	1081 2488	CGA FSHB	-0.102538	8.52628	-3.46506	0.00400389	0.0355447	-2.20767	5.22107	-0.190305	8.45461	-6.56791	1.67466e-05	0.000257109	2.9874	0.0218375	Both	Down	Down
ERBB2	Receptor tyrosine-protein kinase erbB-2	P04626	2064	ERBB2	0.120072	8.8163	3.24462	0.00615697	0.0464998	-2.62886	8.0287	0.273098	8.91054	6.52932	1.77936e-05	0.000270007	2.92492	0.0232028	Both	Up	Up
NRX1B	Neurexin-1-beta	P58400	9378	NRXN1	-0.234912	9.40214	-4.61241	0.000447439	0.00957227	-0.0348833	0.583461	-0.324589	9.28403	-6.4786	1.92756e-05	0.000285849	2.84249	0.0251354	Both	Down	Down
TNF_B	Lymphotoxin-alpha	P01374	4049	LTA	0.174911	8.72201	4.92469	0.000252287	0.0076566	0.537203	0.328982	0.364561	8.90442	6.48493	1.90836e-05	0.000285849	2.85281	0.024885	Both	Up	Up
GAS1	Growth arrest-specific protein 1	P54826	2619	GAS1	0.122035	9.44968	3.6103	0.00301766	0.0292972	-1.92956	3.93503	0.209059	9.49691	6.46393	1.97281e-05	0.000289272	2.81859	0.0257255	Both	Up	Up
TGF_B1	Transforming growth factor beta-1	P01137	7040	TGFB1	0.281054	10.4377	5.95823	4.15306e-05	0.00246352	2.33947	0.054156	0.470846	10.6142	6.44016	2.04853e-05	0.000296504	2.77978	0.0267128	Both	Up	Up
ANNEXIN_V	Annexin A5	P08758	308	ANXA5	-0.129287	10.0257	-3.87976	0.00179109	0.0212488	-1.41431	2.33558	-0.202984	9.93571	-6.40564	2.16399e-05	0.000306957	2.72329	0.0282184	Both	Down	Down
TIMP_3	Metalloproteinase inhibitor 3	P35625	7078	TIMP3	0.576504	10.0299	4.14411	0.00107925	0.0161872	-0.9118	1.40734	0.747528	10.2123	6.32888	2.44603e-05	0.000343234	2.59708	0.0318963	Both	Up	Up
XEDAR	Tumor necrosis factor receptor superfamily member 27	Q9HAV5	60401	EDA2R	0.120416	9.72689	3.78689	0.00214276	0.0236975	-1.59167	2.79416	0.276061	9.75179	6.2877	2.61308e-05	0.000358955	2.52902	0.0340746	Both	Up	Up
G_CSF_R	Granulocyte colony-stimulating factor receptor	Q99062	1441	CSF3R	0.137783	9.76466	3.18279	0.00694733	0.0492732	-2.74657	9.05932	0.34288	9.89206	6.2699	2.68897e-05	0.000365531	2.49953	0.0350641	Both	Up	Up
LTBP4	Latent-transforming growth factor beta-binding protein 4	Q8N2S1	8425	LTBP4	0.110779	10.4154	3.74044	0.00234425	0.0252831	-1.68048	3.05691	0.184232	10.4643	6.24379	2.80451e-05	0.000377308	2.45619	0.0365708	Both	Up	Up
PKC_Z	Protein kinase C zeta type	Q05513	5590	PRKCZ	0.409378	9.65776	6.98762	7.97163e-06	0.00130037	3.98094	0.010395	0.773546	9.99354	6.14201	3.30728e-05	0.00043596	2.28635	0.043127	Both	Up	Up
APO_B	Apolipoprotein B	P04114	338	APOB	-0.396879	13.287	-5.2383	0.000143706	0.00587173	1.09959	0.187393	-0.378202	13.0992	-6.04902	3.84987e-05	0.000497434	2.1299	0.0502024	Both	Down	Down
H31	Histone H3.1	P68431	8350	HIST1H3A	0.352099	10.2145	3.69875	0.00254151	0.0265965	-1.76024	3.31413	0.781986	10.5179	6.00295	4.1527e-05	0.000531301	2.05193	0.0541512	Both	Up	Up
CADHERIN_12	Cadherin-12	P55289	1010	CDH12	0.219012	9.55921	4.13757	0.00109277	0.0161872	-0.924176	1.42497	0.455591	9.7275	5.98844	4.25317e-05	0.000538872	2.02732	0.0554613	Both	Up	Up
FGF_8B	Fibroblast growth factor 8 isoform B	P55075	2253	FGF8	0.100184	9.35966	4.10365	0.00116578	0.0165364	-0.988427	1.52018	0.25989	9.44776	5.91697	4.78668e-05	0.000578391	1.90565	0.0624184	Both	Up	Up
LGMN	Legumain	Q99538	5641	LGMN	0.155712	11.3101	4.14536	0.00107669	0.0161872	-0.909441	1.404	0.329814	11.5009	5.9277	4.70228e-05	0.000578391	1.92397	0.0613177	Both	Up	Up
SORC2	VPS10 domain-containing receptor SorCS2	Q96PQ0	57537	SORCS2	-0.1254	8.8648	-3.82202	0.0020021	0.0225237	-1.52453	2.61074	-0.20714	8.76296	-5.88993	5.00645e-05	0.00059456	1.85945	0.0652841	Both	Down	Down
PROTEASE_NEXIN_I	Glia-derived nexin	P07093	5270	SERPINE2	0.330703	10.8549	4.63032	0.000432834	0.00949528	-0.00177035	0.564415	0.534017	11.0925	5.84753	5.37271e-05	0.000624944	1.78677	0.0700601	Both	Up	Up
SLIK1	SLIT and NTRK-like protein 1	Q96PX8	114798	SLITRK1	0.170592	10.3453	6.12829	3.1303e-05	0.00240297	2.62141	0.0408191	0.249215	10.4459	5.82125	5.61379e-05	0.000631552	1.7416	0.0732039	Both	Up	Up
MRCKB	Serine/threonine-protein kinase MRCK beta	Q9Y5S2	9578	CDC42BPB	0.128113	9.89971	4.20159	0.000967493	0.0153973	-0.803139	1.26161	0.221396	10.0135	5.80619	5.757e-05	0.000634549	1.71567	0.0750713	Both	Up	Up
STRATIFIN	14-3-3 protein sigma	P31947	2810	SFN	0.154844	9.53322	4.21676	0.000940033	0.015145	-0.774504	1.2258	0.391927	9.68667	5.81134	5.70768e-05	0.000634549	1.72453	0.0744281	Both	Up	Up
CK_BB	Creatine kinase B-type	P12277	1152	CKB	0.153636	10.0053	3.18906	0.00686275	0.0492082	-2.73465	8.94903	0.395831	10.0535	5.79538	5.86219e-05	0.000637513	1.69704	0.076443	Both	Up	Up
SICAM_3	Intercellular adhesion molecule 3	P32942	3385	ICAM3	0.143944	9.216	5.12929	0.000174497	0.00622207	0.905571	0.227544	0.282339	9.33539	5.74046	6.42861e-05	0.000688134	1.60213	0.0838291	Both	Up	Up
PIGR	Polymeric immunoglobulin receptor	P01833	5284	PIGR	-0.19349	11.1854	-4.72757	0.000361705	0.00902774	0.17741	0.471664	-0.300467	11.0779	-5.69834	6.90177e-05	0.000709198	1.52907	0.0899991	Both	Down	Down
RASA1	Ras GTPase-activating protein 1	P20936	5921	RASA1	-0.17085	9.4961	-4.4438	0.000612654	0.0115872	-0.348262	0.798901	-0.248774	9.37968	-5.61968	7.88576e-05	0.000797745	1.39198	0.10283	Both	Down	Down
SLEPTIN_R	Leptin receptor	P48357	3953	LEPR	-0.0909873	10.817	-3.21007	0.00658685	0.0477547	-2.69467	8.58926	-0.185316	10.7196	-5.59648	8.20326e-05	0.000816102	1.35139	0.106971	Both	Down	Down
SPHK2	Sphingosine kinase 2	Q9NRA0	56848	SPHK2	-0.0865418	8.67009	-3.48761	0.00383164	0.0344848	-2.16449	4.99646	-0.138096	8.6133	-5.58838	8.31736e-05	0.000816102	1.33718	0.108458	Both	Down	Down
IL_22BP	Interleukin-22 receptor subunit alpha-2	Q969J5	116379	IL22RA2	-0.200197	11.5824	-4.0763	0.00122829	0.0170523	-1.0403	1.60169	-0.291809	11.4416	-5.54669	8.93078e-05	0.000869752	1.26402	0.116457	Both	Down	Down
EP15R	Epidermal growth factor receptor substrate 15-like 1	Q9UBC2	58513	EPS15L1	0.201635	8.225	5.06602	0.000195453	0.00671227	0.792235	0.254871	0.346483	8.36606	5.49809	9.70637e-05	0.000911282	1.17841	0.126571	Both	Up	Up
HCC_1	C-C motif chemokine 14	Q16627	6358	CCL14	0.280485	12.4531	3.60808	0.00303075	0.0292972	-1.93382	3.95209	0.317333	12.3846	5.44663	0.000106049	0.000988524	1.08742	0.138287	Both	Up	Up
MPIF_1	C-C motif chemokine 23	P55773	6368	CCL23	0.149644	11.2642	4.77135	0.000333753	0.00888872	0.257711	0.435214	0.194862	11.2151	5.35426	0.000124428	0.00111985	0.923216	0.162255	Both	Up	Up
LEPTIN	Leptin	P41159	3952	LEP	-0.0958203	10.2372	-3.3829	0.00469988	0.0388187	-2.36485	6.12865	-0.175213	10.1763	-5.29814	0.000137196	0.00120973	0.822905	0.178903	Both	Down	Down
MFGM	Lactadherin	Q08431	4240	MFGE8	-0.655403	10.3021	-5.97943	4.00837e-05	0.00246352	2.37484	0.0522692	-0.507637	10.1002	-5.27621	0.000142552	0.00123271	0.783584	0.185888	Both	Down	Down
G_CSF	Granulocyte colony-stimulating factor	P09919	1440	CSF3	-0.143059	10.1576	-4.07643	0.00122798	0.0170523	-1.04004	1.60128	-0.236321	10.0661	-5.25874	0.000146971	0.00124544	0.752241	0.191651	Both	Down	Down
IL_5_RA	Interleukin-5 receptor subunit alpha	Q01344	3568	IL5RA	-0.132044	10.2267	-3.22419	0.00640765	0.0469774	-2.66779	8.35558	-0.233466	10.1245	-5.24107	0.00015159	0.00127629	0.720483	0.197673	Both	Down	Down
IL_15_RA	Interleukin-15 receptor subunit alpha	Q13261	3601	IL15RA	0.114962	9.70935	4.64392	0.000422077	0.00949528	0.0233417	0.550389	0.175084	9.81381	5.04591	0.000213941	0.00158632	0.367087	0.278979	Both	Up	Up
IDUA	Alpha-L-iduronidase	P35475	3425	IDUA	-0.125145	10.1789	-4.92799	0.000250778	0.0076566	0.543192	0.327015	-0.226159	10.1828	-5.03627	0.000217645	0.00159566	0.349492	0.283809	Both	Down	Down
CRDL1	Chordin-like protein 1	Q9BU40	91851	CHRDL1	0.123435	11.2611	4.1236	0.00112226	0.0161872	-0.950634	1.46343	0.170284	11.3068	4.99225	0.000235409	0.00170203	0.269089	0.306973	Both	Up	Up
NAGK	N-acetyl-D-glucosamine kinase	Q9UJ70	55577	NAGK	0.295063	9.91336	4.78694	0.000324349	0.00881823	0.28625	0.422951	0.399464	10.0143	4.95091	0.00025347	0.00180754	0.193359	0.330525	Both	Up	Up
URB	Coiled-coil domain-containing protein 80	Q76M96	151887	CCDC80	0.142703	11.0956	4.94996	0.000240986	0.0076566	0.582985	0.314246	0.177155	11.1776	4.91519	0.000270239	0.00191664	0.127756	0.352391	Both	Up	Up
CLC7A	C-type lectin domain family 7 member A	Q9BXN2	64581	CLEC7A	0.192691	9.49277	3.43631	0.00423476	0.0367761	-2.26269	5.52213	0.38325	9.68193	4.87964	0.000288075	0.00201036	0.0623196	0.37565	Both	Up	Up
EPHA1	Ephrin type-A receptor 1	P21709	2041	EPHA1	-0.231808	12.3603	-3.50944	0.00367208	0.0341961	-2.1227	4.7884	-0.313183	12.2669	-4.80166	0.000331625	0.00218598	-0.0817421	0.43244	Both	Down	Down
NR_CAM	Neuronal cell adhesion molecule	Q92823	4897	NRCAM	-0.303037	13.8857	-3.55728	0.00334551	0.0314093	-2.0311	4.36254	-0.40834	13.6685	-4.80709	0.00032838	0.00218598	-0.0716823	0.428208	Both	Down	Down
PDE9A	High affinity cGMP-specific 3',5'-cyclic phosphodiesterase 9A	O76083	5152	PDE9A	-0.113964	8.77306	-3.25118	0.00607854	0.0463889	-2.61635	7.92642	-0.194808	8.64613	-4.80159	0.000331665	0.00218598	-0.081865	0.432492	Both	Down	Down
PH	Pancreatic hormone	P01298	5539	PPY	0.516238	10.629	3.36445	0.0048722	0.0392482	-2.40011	6.35334	0.428714	10.5337	4.75361	0.000361815	0.0023491	-0.170843	0.471806	Both	Up	Up
SAA	Serum amyloid A-1 protein	P0DJI8	6288	SAA1	-0.189321	9.26159	-3.76465	0.00223695	0.0243268	-1.63419	2.91698	-0.177552	8.78693	-4.73956	0.000371168	0.00237438	-0.196936	0.484003	Both	Down	Down
PDE11	Dual 3',5'-cyclic-AMP and -GMP phosphodiesterase 11A	Q9HCR9	50940	PDE11A	-0.123294	10.5383	-3.85183	0.00189017	0.0222223	-1.46761	2.46478	-0.350596	10.481	-4.6807	0.000413181	0.00255994	-0.306522	0.538787	Both	Down	Down
GFRA_1	GDNF family receptor alpha-1	P56159	2674	GFRA1	0.11611	10.0073	3.95358	0.0015539	0.0194985	-1.27358	2.02629	0.248974	10.0452	4.64568	0.000440489	0.00266129	-0.371897	0.574397	Both	Up	Up
FCAR	Immunoglobulin alpha Fc receptor	P24071	2204	FCAR	0.0864767	7.62969	3.38852	0.00464858	0.0386395	-2.35409	6.06175	0.141582	7.66491	4.64081	0.000444428	0.00267271	-0.380988	0.579534	Both	Up	Up
IL_23_R	Interleukin-23 receptor	Q5VWK5	149233	IL23R	-0.152997	11.6225	-3.83137	0.00196628	0.0225088	-1.50667	2.56403	-0.221827	11.6253	-4.6211	0.000460769	0.00271015	-0.41786	0.600843	Both	Down	Down
STIE_2	Angiopoietin-1 receptor, soluble	Q02763	7010	TEK	-0.134841	11.0172	-3.39307	0.00460753	0.0386395	-2.3454	6.00822	-0.177744	10.9143	-4.60685	0.000472962	0.00274318	-0.444525	0.616743	Both	Down	Down
LIPOCALIN_2	Neutrophil gelatinase-associated lipocalin	P80188	3934	LCN2	0.195018	14.1157	3.95598	0.00154675	0.0194985	-1.26901	2.01697	0.428523	14.2503	4.58397	0.00049325	0.00282321	-0.487395	0.643198	Both	Up	Up
IL_4_SR	Interleukin-4 receptor subunit alpha	P24394	3566	IL4R	-0.0927566	7.83522	-3.65382	0.00277302	0.0284514	-1.84624	3.61602	-0.166987	7.73199	-4.55761	0.000517748	0.00293766	-0.536857	0.675144	Both	Down	Down
BSP	Bone sialoprotein 2	P21815	3381	IBSP	0.366103	12.4206	5.98431	3.97584e-05	0.00246352	2.38297	0.0518449	0.645588	12.4459	4.53201	0.00054274	0.00303981	-0.584945	0.707733	Both	Up	Up
SIALOADHESIN	Sialoadhesin	Q9BZZ2	6614	SIGLEC1	-0.101412	6.68098	-4.86851	0.00027943	0.00820589	0.435126	0.364376	-0.159187	6.64169	-4.53369	0.000541065	0.00303981	-0.581792	0.705548	Both	Down	Down
PHI	Glucose-6-phosphate isomerase	P06744	2821	GPI	0.376324	13.6377	4.12705	0.00111491	0.0161872	-0.944101	1.45384	0.425082	13.8117	4.52421	0.000550603	0.00307067	-0.599614	0.717986	Both	Up	Up
LIN7B	Protein lin-7 homolog B	Q9HAP6	64130	LIN7B	-0.0902288	8.33672	-3.49624	0.00376776	0.0341961	-2.14797	4.91316	-0.187747	8.32459	-4.50425	0.000571265	0.00311925	-0.63718	0.744929	Both	Down	Down
SFRP_3	Secreted frizzled-related protein 3	Q92765	2487	FRZB	0.120366	11.4046	3.23522	0.00627105	0.0469017	-2.64677	8.17745	0.142391	11.4132	4.48967	0.000586866	0.00317785	-0.66465	0.765274	Both	Up	Up
PDE7A	High affinity cAMP-specific 3',5'-cyclic phosphodiesterase 7A	Q13946	5150	PDE7A	0.126123	8.42769	4.5861	0.000469826	0.00988907	-0.0835897	0.612653	0.169159	8.49047	4.46991	0.000608704	0.00328247	-0.701889	0.793749	Both	Up	Up
CATHEPSIN_G	Cathepsin G	P08311	1511	CTSG	0.392421	10.2658	5.23722	0.000143981	0.00587173	1.09768	0.187751	0.502873	10.5273	4.36882	0.000734344	0.00370218	-0.893002	0.957584	Both	Up	Up
MFRP	Membrane frizzled-related protein	Q9BY79	83552	MFRP	0.20354	10.7674	3.19816	0.00674183	0.0486083	-2.71733	8.79135	0.388436	10.954	4.29047	0.000849981	0.00420161	-1.04176	1.10838	Both	Up	Up
PGCB	Brevican core protein	Q96GW7	63827	BCAN	-0.177566	10.7502	-4.4341	0.000623891	0.0116311	-0.366373	0.813553	-0.166816	10.6998	-4.277	0.000871669	0.0042604	-1.06737	1.13666	Both	Down	Down
ENPP7	Ectonucleotide pyrophosphatase/phosphodiesterase family member 7	Q6UWV6	339221	ENPP7	-0.20926	12.1268	-4.35395	0.000725281	0.0126199	-0.516386	0.945766	-0.244363	11.7728	-4.24362	0.000927931	0.004485	-1.13093	1.21002	Both	Down	Down
BMPR1A	Bone morphogenetic protein receptor type-1A	P36894	657	BMPR1A	-0.215991	9.27871	-3.37228	0.00479837	0.0388936	-2.38516	6.25708	-0.280088	9.1398	-4.24096	0.000932561	0.00449074	-1.13598	1.21606	Both	Down	Down
PDXK	Pyridoxal kinase	O00764	8566	PDXK	0.471444	8.58873	5.18191	0.000158856	0.00594659	0.999422	0.207148	0.377106	8.70237	4.20885	0.000990513	0.0046165	-1.19722	1.29163	Both	Up	Up
CTLA_4	Cytotoxic T-lymphocyte protein 4	P16410	1493	CTLA4	-0.161031	6.70226	-4.01087	0.00139213	0.0187292	-1.16457	1.81534	-0.20625	6.49133	-4.18666	0.00103271	0.00477904	-1.23957	1.34666	Both	Down	Down
BCL2_LIKE_1_PROTEIN	Bcl-2-like protein 1	Q07817	598	BCL2L1	-0.135272	9.55329	-3.29924	0.00553392	0.0432441	-2.52469	7.21624	-0.214949	9.5664	-4.18107	0.00104362	0.00479551	-1.25024	1.36088	Both	Down	Down
ARTS1	Endoplasmic reticulum aminopeptidase 1	Q9NZ08	51752	ERAP1	-0.213635	16.1363	-3.2279	0.00636138	0.0469017	-2.66072	8.29524	-0.305644	16.0024	-4.15329	0.00109967	0.00491464	-1.30332	1.43397	Both	Down	Down
LAG_3	Lymphocyte activation gene 3 protein	P18627	3902	LAG3	-0.196812	12.585	-4.30831	0.000790469	0.0133969	-0.602081	1.03077	-0.277936	12.605	-4.15371	0.0010988	0.00491464	-1.30252	1.43284	Both	Down	Down
FGF_18	Fibroblast growth factor 18	O76093	8817	FGF18	0.125023	8.31419	3.49548	0.00377336	0.0341961	-2.14943	4.92046	0.18809	8.34733	4.07943	0.00126425	0.00555503	-1.44471	1.64858	Both	Up	Up
RSPO3	R-spondin-3	Q9BXY4	84870	RSPO3	0.118306	10.3504	3.92863	0.00163025	0.0198829	-1.32112	2.12584	0.146468	10.3293	4.06431	0.00130093	0.00565905	-1.47369	1.69641	Both	Up	Up
NET1	Netrin-1	O95631	9423	NTN1	0.164257	8.56478	6.19942	2.78449e-05	0.00240297	2.73808	0.0363097	0.184731	8.57026	4.04192	0.00135729	0.00588461	-1.51664	1.76991	Both	Up	Up
FCN1	Ficolin-1	O00602	2219	FCN1	0.13866	10.6135	3.55954	0.00333078	0.0314093	-2.02676	4.34334	0.225616	10.6109	4.03742	0.00136891	0.00589582	-1.52527	1.78506	Both	Up	Up
HO_2	Heme oxygenase 2	P30519	3163	HMOX2	0.215366	8.5438	3.69753	0.00254756	0.0265965	-1.76259	3.32201	0.309556	8.66814	4.0053	0.00145492	0.00612475	-1.58694	1.89722	Both	Up	Up
FGF9	Fibroblast growth factor 9	P31371	2254	FGF9	0.182929	8.90923	3.28782	0.00565871	0.0439561	-2.54648	7.37896	0.193735	8.83065	3.97779	0.00153295	0.0063307	-1.63979	1.99897	Both	Up	Up
MMP_16	Matrix metalloproteinase-16	P51512	4325	MMP16	0.16413	9.65446	4.53757	0.000514201	0.0101672	-0.173611	0.670519	0.243783	9.76157	3.9747	0.00154199	0.00634795	-1.64573	2.01076	Both	Up	Up
CYTOCHROME_P450_3A4	Cytochrome P450 3A4	P08684	1576	CYP3A4	-0.225637	12.856	-4.62903	0.000433871	0.00949528	-0.00415737	0.565767	-0.340388	12.9092	-3.97014	0.00155542	0.00636309	-1.6545	2.02827	Both	Down	Down
BOC	Brother of CDO	Q9BWV1	91653	BOC	0.15455	11.0061	3.44008	0.0042037	0.0367761	-2.25546	5.48163	0.214173	10.9902	3.90061	0.00177561	0.00702174	-1.78828	2.3154	Both	Up	Up
PERSEPHIN	Persephin	O60542	5623	PSPN	0.0859686	7.75819	3.26684	0.0058954	0.0452559	-2.5865	7.68761	0.0876937	7.77084	3.89723	0.0017871	0.00702459	-1.79479	2.33038	Both	Up	Up
SDF_1	Stromal cell-derived factor 1	P48061	6387	CXCL12	0.209968	12.2384	3.83512	0.00195212	0.0225088	-1.49952	2.54556	0.204485	12.2441	3.88851	0.00181709	0.00707851	-1.81159	2.36949	Both	Up	Up
ICOS	Inducible T-cell costimulator	Q9Y6W8	29851	ICOS	0.150688	9.46926	4.04117	0.00131365	0.0178574	-1.10699	1.713	0.239778	9.57942	3.85803	0.00192595	0.00730631	-1.87031	2.51144	Both	Up	Up
S100A7	Protein S100-A7	P31151	6278	S100A7	-0.137586	8.36994	-3.24401	0.00616434	0.0464998	-2.63003	8.0383	-0.128374	8.30546	-3.84391	0.00197865	0.00739869	-1.89754	2.58016	Both	Down	Down
H2A3	Histone H2A type 3	Q7L7L0	92815	HIST3H2A	0.868597	9.67128	6.76562	1.12421e-05	0.00135057	3.6401	0.0146597	1.30618	10.6357	3.81253	0.00210105	0.0077894	-1.95805	2.73977	Both	Up	Up
TRANSGELIN_2	Transgelin-2	P37802	8407	TAGLN2	-0.176298	12.0343	-3.49732	0.00375984	0.0341961	-2.1459	4.90283	-0.306529	11.996	-3.77541	0.00225585	0.00820022	-2.02967	2.94162	Both	Down	Down
FGF_20	Fibroblast growth factor 20	Q9NP95	26281	FGF20	0.2341	8.67962	3.64655	0.00281243	0.0284514	-1.86015	3.66742	0.227424	8.634	3.4863	0.00393572	0.0128345	-2.58814	5.13218	Both	Up	Up
IL_6	Interleukin-6	P05231	3569	IL6	0.188192	7.92361	4.86161	0.000282962	0.00820589	0.42258	0.368982	0.216656	8.01928	3.43759	0.00432433	0.0138172	-2.68219	5.63892	Both	Up	Up
WIF_1	Wnt inhibitory factor 1	Q9Y5W5	11197	WIF1	0.132941	12.117	4.67169	0.000400954	0.00949528	0.0745785	0.522845	0.165009	12.0973	3.39818	0.00466693	0.014711	-2.75825	6.08567	Both	Up	Up
STAT6	Signal transducer and activator of transcription 6	P42226	6778	STAT6	0.22399	8.44113	5.18727	0.000157346	0.00594659	1.00897	0.205179	0.297107	8.5808	3.38365	0.00480009	0.0150777	-2.78629	6.25931	Both	Up	Up
ETHE1	Persulfide dioxygenase ETHE1, mitochondrial	O95571	23474	ETHE1	-0.149475	11.6464	-4.28491	0.000826205	0.013823	-0.646091	1.07737	-0.211564	11.5278	-3.3264	0.00536279	0.0163515	-2.89664	6.99307	Both	Down	Down
14_3_3_PROTEIN_THETA	14-3-3 Protein theta	P27348	10971	YWHAQ	0.182962	9.87344	4.57	0.000484093	0.0100276	-0.113431	0.631258	0.269452	10.01	3.31892	0.00544102	0.0165514	-2.91104	7.09509	Both	Up	Up
CEBPB	CCAAT/enhancer-binding protein beta	P17676	1051	CEBPB	0.167559	9.71086	3.42323	0.00434415	0.037053	-2.2877	5.66477	0.128067	9.81243	3.31126	0.0055224	0.0167598	-2.9258	7.20121	Both	Up	Up
PAK6	Serine/threonine-protein kinase PAK 6	Q9NQU5	56924	PAK6	-0.499804	10.9854	-3.84286	0.00192318	0.0224085	-1.48474	2.50783	-0.655238	11.0982	-3.27073	0.00597349	0.0177977	-3.0038	7.78943	Both	Down	Down
PKC_D	Protein kinase C delta type	Q05655	5580	PRKCD	0.25371	11.551	3.32241	0.00528907	0.0420868	-2.48045	6.89694	0.27766	11.8042	3.2186	0.00660859	0.0193368	-3.10402	8.6176	Both	Up	Up
EFNB2	Ephrin-B2	P52799	1948	EFNB2	-0.198605	13.737	-3.43383	0.00425532	0.0367761	-2.26744	5.54894	-0.214467	13.6886	-3.11728	0.00804239	0.0222831	-3.29821	10.4873	Both	Down	Down
CHITOTRIOSIDASE_1	Chitotriosidase-1	Q13231	1118	CHIT1	0.0987999	9.83292	3.77758	0.00218167	0.023925	-1.60946	2.8449	0.167811	9.95349	3.07356	0.00875333	0.0238478	-3.38175	11.4143	Both	Up	Up
CK2_A2_B	Casein kinase II 2-alpha':2-beta heterotetramer	P19784 P67870	1459 1460	CSNK2A2 CSNK2B	-0.208707	8.67485	-3.21604	0.00651048	0.0474647	-2.68331	8.48967	-0.347279	8.65522	-3.04031	0.00933552	0.0251193	-3.44516	12.1735	Both	Down	Down
STAT3	Signal transducer and activator of transcription 3	P40763	6774	STAT3	0.355217	9.17821	4.71006	0.000373562	0.00902774	0.145212	0.487124	0.366138	9.37529	3.00737	0.00995021	0.0265543	-3.50785	12.9751	Both	Up	Up
CK_MM	Creatine kinase M-type	P06732	1158	CKM	0.15924	10.5948	4.2382	0.00090258	0.0148825	-0.734065	1.17696	0.239686	11.0076	3.00475	0.0100008	0.0266348	-3.51284	13.0411	Both	Up	Up
PROTEIN_DISULFIDE_ISOMERASE	Protein disulfide-isomerase	P07237	5034	P4HB	-0.127191	7.79397	-4.36439	0.000711165	0.0125415	-0.496812	0.927359	-0.103185	7.79398	-2.96349	0.0108317	0.0282707	-3.59117	14.1245	Both	Down	Down
MYPC1	Myosin-binding protein C, sModerate-type	Q00872	4604	MYBPC1	0.611218	11.6102	7.80136	2.38791e-06	0.000445174	5.17004	0.00311383	0.492045	12.2412	2.9446	0.0112346	0.0289745	-3.62697	14.6499	Both	Up	Up
INTEGRIN_A1B1	Integrin alpha-I: beta-1 complex	P56199, P05556	3672 3688	ITGA1 ITGB1	0.37189	9.20999	6.05492	3.53465e-05	0.00242775	2.50029	0.0460919	0.289313	9.18775	2.85385	0.0133865	0.0332117	-3.7983	17.456	Both	Up	Up
HSP_27	Heat shock protein beta-1	P04792	3315	HSPB1	-0.317783	10.4463	-3.23018	0.00633306	0.0469017	-2.65637	8.25831	-0.426189	10.7894	-2.8457	0.0135986	0.0336739	-3.81363	17.7325	Both	Down	Down
IL_22	Interleukin-22	Q9GZX6	50616	IL22	-0.090152	9.5984	-3.45115	0.00411396	0.0362751	-2.23429	5.3646	-0.130864	9.88368	-2.81662	0.0143823	0.0352987	-3.86823	18.7545	Both	Down	Down
APO_A_I	Apolipoprotein A-I	P02647	335	APOA1	-0.10987	14.0079	-3.94194	0.00158906	0.0197124	-1.29576	2.07214	-0.0797056	13.9911	-2.80863	0.0146054	0.0356263	-3.88321	19.0454	Both	Down	Down
CK_MB	Creatine kinase M-type:Creatine kinase B-type heterodimer	P12277 P06732	1152 1158	CKB CKM	0.509487	10.1008	4.37872	0.000692256	0.0123753	-0.46997	0.902701	0.463988	10.6673	2.77835	0.015482	0.0370659	-3.93989	20.1886	Both	Up	Up
CATZ	Cathepsin Z	Q9UBR2	1522	CTSZ	-0.140719	11.7745	-4.54059	0.000511322	0.0101672	-0.168009	0.666763	-0.101119	11.7627	-2.6888	0.0183866	0.0419485	-4.10654	23.9762	Both	Down	Down
DAPK2	Death-associated protein kinase 2	Q9UIK4	23604	DAPK2	0.49926	11.4286	4.71166	0.000372458	0.00902774	0.148166	0.485685	0.281062	11.5194	2.65899	0.0194666	0.0439513	-4.16167	25.3844	Both	Up	Up
EPHRIN_A2	Ephrin-A2	O43921	1943	EFNA2	0.0891454	10.0162	2.47285	0.0274637	0.108936	-4.06455	35.8126	0.534695	10.1698	10.9453	5.39726e-08	4.69562e-06	8.86131	7.03803e-05	High	No Change	Up
EPHRIN_A5	Ephrin-A5	P52803	1946	EFNA5	0.0457528	11.5955	1.05376	0.310576	0.481356	-6.16095	404.991	0.525112	11.7717	10.332	1.07239e-07	6.73755e-06	8.16591	0.000139839	High	No Change	Up
CSF_1	Macrophage colony-stimulating factor 1	P09603	1435	CSF1	0.136161	10.5139	2.85982	0.0130387	0.0706713	-3.35585	17.0025	0.42229	10.6702	9.33414	3.52304e-07	1.54543e-05	6.9546	0.000459404	High	No Change	Up
MATK	Megakaryocyte-associated tyrosine-protein kinase	P42679	4145	MATK	0.176023	8.39941	3.08009	0.00849001	0.0562416	-2.94147	11.071	0.428327	8.49304	9.36878	3.37513e-07	1.54543e-05	6.99841	0.000440117	High	No Change	Up
FABPL	Fatty acid-binding protein, liver	P07148	2168	FABP1	0.0802257	11.9263	0.950446	0.358673	0.528508	-6.26288	467.71	0.620505	12.2485	8.81241	6.82247e-07	2.36605e-05	6.27859	0.00088965	High	No Change	Up
SCD4	T-cell surface glycoprotein CD4	P01730	920	CD4	0.0451116	8.3694	0.960244	0.353898	0.524219	-6.2536	461.483	0.285903	8.44385	8.80951	6.84814e-07	2.36605e-05	6.27474	0.000892998	High	No Change	Up
KALLIKREIN_11	Kallikrein-11	Q9UBX7	11012	KLK11	0.120763	10.3961	3.08009	0.00849011	0.0562416	-2.94149	11.0711	0.442579	10.5715	8.33953	1.27359e-06	3.95457e-05	5.63857	0.00166076	High	No Change	Up
FAK1	Focal adhesion kinase 1	Q05397	5747	PTK2	-0.0230523	8.19744	-0.566637	0.580306	0.724688	-6.55768	756.719	-0.260092	8.0698	-8.13157	1.68931e-06	4.79251e-05	5.34851	0.00220287	High	No Change	Down
CD30	Tumor necrosis factor receptor superfamily member 8	P28908	943	TNFRSF8	0.0917568	9.86927	3.04517	0.0090888	0.0579965	-3.00755	11.8518	0.239706	10.0086	8.05558	1.87536e-06	4.99457e-05	5.24118	0.00244547	High	No Change	Up
A1_ANTITRYPSIN	Alpha-1-antitrypsin	P01009	5265	SERPINA1	0.195242	10.1206	3.06624	0.00872274	0.0572019	-2.9677	11.3744	0.432464	10.2619	7.77974	2.75601e-06	6.78602e-05	4.84543	0.00359384	High	No Change	Up
SH21A	SH2 domain-containing protein 1A	O60880	4068	SH2D1A	0.167318	12.6127	2.55231	0.0236003	0.0988314	-3.92164	30.7748	0.45576	12.8288	7.59995	3.55967e-06	8.06884e-05	4.5822	0.0046418	High	No Change	Up
TRKA	High affinity nerve growth factor receptor	P04629	4914	NTRK1	0.0891679	11.5973	1.66511	0.119028	0.260187	-5.39257	155.213	0.392438	11.7116	7.6187	3.4653e-06	8.06884e-05	4.60985	0.00451875	High	No Change	Up
TSP4	Thrombospondin-4	P35443	7060	THBS4	0.109901	8.97295	1.44673	0.170901	0.330742	-5.69658	222.855	0.347459	8.93292	7.61621	3.47767e-06	8.06884e-05	4.60618	0.00453488	High	No Change	Up
GPIIBIIIA	Integrin alpha-IIb: beta-3 complex	P08514 P05106	3674 3690	ITGA2B ITGB3	-0.0733604	10.5596	-1.5261	0.150179	0.303468	-5.58951	195.833	-0.272773	10.4132	-7.48895	4.17718e-06	9.08536e-05	4.41758	0.00544704	High	No Change	Down
BMPER	BMP-binding endothelial regulator protein	Q8N8U9	168667	BMPER	0.111697	8.69397	2.73903	0.0164778	0.0804426	-3.58019	21.487	0.297562	8.77413	7.44947	4.42337e-06	9.46311e-05	4.35864	0.00576807	High	No Change	Up
ENTEROKINASE	Enteropeptidase	P98073	5651	TMPRSS15	0.11449	7.98418	2.69462	0.0179535	0.0851976	-3.66205	23.4114	0.27682	8.0728	7.40358	4.72904e-06	9.95387e-05	4.28986	0.00616667	High	No Change	Up
ALK_1	Serine/threonine-protein kinase receptor R3	P37023	94	ACVRL1	0.0330709	10.2669	0.71367	0.487646	0.645413	-6.46101	635.89	0.253091	10.3452	7.34314	5.16614e-06	0.000106318	4.19885	0.00673664	High	No Change	Up
CYSTATIN_C	Cystatin-C	P01034	1471	CST3	0.0709121	11.1469	2.21414	0.0446774	0.143253	-4.51755	58.2593	0.209973	11.2037	7.33685	5.21408e-06	0.000106318	4.18934	0.00679916	High	No Change	Up
ER	Estrogen receptor	P03372	2099	ESR1	0.0835068	9.50888	1.78765	0.0964025	0.226676	-5.20977	125.709	0.429367	9.61452	7.25247	5.90395e-06	0.000115239	4.0614	0.00769876	High	No Change	Up
NET4	Netrin-4	Q9HB63	59277	NTN4	0.0794836	9.83755	2.33079	0.035929	0.126485	-4.31584	46.8514	0.235938	9.89881	7.25104	5.91649e-06	0.000115239	4.05921	0.0077151	High	No Change	Up
IFN_B	Interferon beta	P01574	3456	IFNB1	-0.0621073	9.0278	-1.94989	0.0723752	0.1874	-4.95588	94.3773	-0.249009	8.903	-7.13244	7.05672e-06	0.000133464	3.87772	0.00920196	High	No Change	Down
ABL1	Tyrosine-protein kinase ABL1	P00519	25	ABL1	0.0828399	7.10664	2.2558	0.0413451	0.136251	-4.44604	53.914	0.211124	7.14698	7.09025	7.51656e-06	0.00014013	3.8127	0.00980159	High	No Change	Up
COACTOSIN_LIKE_PROTEIN	Coactosin-like protein	Q14019	23406	COTL1	-0.103229	10.9891	-2.91646	0.0116793	0.0673149	-3.24987	15.2298	-0.253469	10.9111	-7.07119	7.73458e-06	0.000141197	3.78325	0.0100859	High	No Change	Down
FIBRONECTIN	Fibronectin	P02751	2335	FN1	0.193681	13.1444	2.17563	0.047981	0.148138	-4.58312	62.5673	0.391898	13.3084	7.06642	7.79019e-06	0.000141197	3.77587	0.0101584	High	No Change	Up
GALECTIN_2	Galectin-2	P05162	3957	LGALS2	0.0849723	9.31117	1.85364	0.0858773	0.211419	-5.10806	111.984	0.240726	9.41588	7.03888	8.11969e-06	0.000145153	3.7332	0.0105881	High	No Change	Up
B2_MICROGLOBULIN	Beta-2-microglobulin	P61769	567	B2M	0.120198	10.522	3.04914	0.00901871	0.0579965	-3.00005	11.7604	0.283084	10.6812	6.9522	9.25628e-06	0.000163236	3.59825	0.0120702	High	No Change	Up
RUXF	Small nuclear ribonucleoprotein F	P62306	6636	SNRPF	-0.0937383	11.1428	-2.42175	0.0302618	0.114523	-4.1556	39.4614	-0.187595	11.0683	-6.8541	1.07486e-05	0.000184564	3.44426	0.0140162	High	No Change	Down
KALLIKREIN_4	Kallikrein-4	Q9Y5K2	9622	KLK4	0.0565704	8.2566	1.71577	0.109163	0.247066	-5.31799	142.348	0.217108	8.2914	6.76995	1.22316e-05	0.000204644	3.3111	0.01595	High	No Change	Up
EMAP_2	Endothelial monocyte-activating polypeptide 2	Q12904	9255	AIMP1	-0.0493624	11.6828	-1.08198	0.298303	0.469709	-6.13157	388.987	-0.288985	11.483	-6.7457	1.26978e-05	0.000207467	3.27256	0.016558	High	No Change	Down
GHRELIN	Appetite-regulating hormone	Q9UBU3	51738	GHRL	-0.0378595	9.809	-1.24054	0.236007	0.404158	-5.95464	307.753	-0.259005	9.60669	-6.74062	1.27979e-05	0.000207467	3.26447	0.0166884	High	No Change	Down
FN1.3	Fibronectin Fragment 3	P02751	2335	FN1	0.229786	10.7545	2.98344	0.0102512	0.0622225	-3.12401	13.3676	0.570948	11.0103	6.72412	1.31288e-05	0.00020894	3.23817	0.01712	High	No Change	Up
TPO	Thrombopoietin	P40225	7066	THPO	-0.0336778	7.02273	-0.954646	0.356621	0.527038	-6.25891	465.034	-0.23233	6.88574	-6.64546	1.48344e-05	0.000233239	3.11233	0.019344	High	No Change	Down
PDK1	[Pyruvate dehydrogenase (acetyl-transferring)] kinase isozyme 1, mitochondrial	Q15118	5163	PDK1	-0.0905971	10.2891	-2.1236	0.0528076	0.156979	-4.67084	68.8611	-0.229405	10.1546	-6.63559	1.50645e-05	0.000234038	3.09647	0.0196441	High	No Change	Down
APOPTOSIS_REGULATOR_BCL_W	Bcl-2-like protein 2	Q92843	599	BCL2L2	-0.071507	8.68534	-1.90216	0.0788087	0.198161	-5.03188	102.767	-0.261149	8.56658	-6.43433	2.06758e-05	0.000296504	2.77025	0.0269612	High	No Change	Down
TLR4	Toll-like receptor 4	O00206	7099	TLR4	-0.100684	8.47877	-2.63318	0.0202091	0.0916013	-3.77466	26.3526	-0.20586	8.34425	-6.30711	2.53291e-05	0.000351643	2.56112	0.0330291	High	No Change	Down
DC_SIGNR	C-type lectin domain family 4 member M	Q9H2X3	10332	CLEC4M	-0.128288	15.2329	-2.5369	0.0243058	0.100696	-3.94947	31.6948	-0.279359	15.1011	-6.18294	3.09455e-05	0.000412081	2.35482	0.0403529	High	No Change	Down
IDS	Iduronate 2-sulfatase	P22304	3423	IDS	-0.12318	11.4666	-1.83118	0.0893371	0.215499	-5.14291	116.496	-0.360795	11.2465	-6.11469	3.45784e-05	0.000451248	2.2405	0.0450903	High	No Change	Down
CKAP2	Cytoskeleton-associated protein 2	Q8WWK9	26586	CKAP2	-0.120827	13.7144	-1.98582	0.0678513	0.181819	-4.89798	88.4781	-0.315534	13.5823	-5.92206	4.74645e-05	0.000578391	1.91435	0.0618937	High	No Change	Down
PDE1A	Calcium/calmodulin-dependent 3',5'-cyclic nucleotide phosphodiesterase 1A	P54750	5136	PDE1A	0.142002	9.44371	2.91844	0.0116344	0.0673149	-3.24616	15.1713	0.419953	9.61038	5.91906	4.77008e-05	0.000578391	1.90923	0.0622019	High	No Change	Up
SEPR	Prolyl endopeptidase FAP	Q12884	2191	FAP	-0.0543783	9.9718	-1.54855	0.144721	0.296485	-5.55851	188.716	-0.18476	9.87691	-5.93958	4.61068e-05	0.000578391	1.94422	0.0601232	High	No Change	Down
PLASMIN	Plasmin	P00747	5340	PLG	0.0854348	9.16345	2.89929	0.0120759	0.0675278	-3.28204	15.747	0.218054	9.2341	5.88931	5.01161e-05	0.00059456	1.85839	0.0653514	High	No Change	Up
CATC	Dipeptidyl peptidase 1	P53634	1075	CTSC	-0.0898388	9.13896	-2.90985	0.0118305	0.0674183	-3.26227	15.427	-0.16076	9.05467	-5.83273	5.50717e-05	0.000624944	1.76133	0.0718135	High	No Change	Down
HMGR	3-hydroxy-3-methylglutaryl-coenzyme A reductase	P04035	3156	HMGCR	0.074934	8.57419	2.0527	0.0601148	0.170543	-4.78871	78.3897	0.163651	8.60501	5.84453	5.39973e-05	0.000624944	1.78161	0.0704124	High	No Change	Up
RNF43	E3 ubiquitin-protein ligase RNF43	Q68DV7	54894	RNF43	-0.110853	10.1223	-2.77332	0.0154201	0.0783006	-3.51675	20.1078	-0.207255	10.0333	-5.834	5.49544e-05	0.000624944	1.76353	0.0716605	High	No Change	Down
ZNRF3	E3 ubiquitin-protein ligase ZNRF3	Q9ULT6	84133	ZNRF3	-0.0349979	8.74639	-1.16488	0.264335	0.437208	-6.04151	344.693	-0.175639	8.63558	-5.83426	5.49306e-05	0.000624944	1.76397	0.0716295	High	No Change	Down
CALPASTATIN	Calpastatin	P20810	831	CAST	-0.0931138	12.7028	-3.00187	0.00988954	0.0605908	-3.08928	12.896	-0.259464	12.5844	-5.80316	5.78631e-05	0.000634549	1.71045	0.0754535	High	No Change	Down
REG4	Regenerating islet-derived protein 4	Q9BYZ8	83998	REG4	0.0632881	10.3674	1.61384	0.129798	0.273645	-5.46656	169.256	0.357724	10.5275	5.74004	6.43313e-05	0.000688134	1.60141	0.083888	High	No Change	Up
PRL	Prolactin	P01236	5617	PRL	-0.134339	10.9605	-1.40557	0.182556	0.344596	-5.75047	238.053	0.988282	11.6519	5.72945	6.54893e-05	0.000694826	1.58305	0.0853981	High	No Change	Up
IGFBP_6	Insulin-like growth factor-binding protein 6	P24592	3489	IGFBP6	0.113654	9.42476	2.583	0.022253	0.0958365	-3.86603	29.0179	0.212308	9.47016	5.715	6.7104e-05	0.000702589	1.558	0.0875036	High	No Change	Up
TSH	Thyroid Stimulating Hormone	P01215 P01222	1081 12372	CGA TSHB	-0.135115	9.31146	-2.43273	0.0296387	0.113427	-4.13611	38.6488	-0.280313	9.27774	-5.71329	6.72978e-05	0.000702589	1.55503	0.0877563	High	No Change	Down
UBP25	Ubiquitin carboxyl-terminal hydrolase 25	Q9UHP3	29761	USP25	0.0227783	9.88969	0.631719	0.538173	0.688544	-6.51747	701.777	-0.170007	9.7978	-5.70849	6.7845e-05	0.00070268	1.5467	0.0884699	High	No Change	Down
MEPE	Matrix extracellular phosphoglycoprotein	Q9NQ76	56955	MEPE	0.0102698	7.93852	0.379629	0.710155	0.822317	-6.64979	926.042	0.175581	7.9885	5.67412	7.19017e-05	0.00073306	1.48696	0.0937598	High	No Change	Up
GIB	Phospholipase A2	P04054	5319	PLA2G1B	0.0339785	9.45669	0.677694	0.50947	0.666191	-6.48658	664.349	0.741225	9.75634	5.61105	8.00229e-05	0.000803307	1.37689	0.10435	High	No Change	Up
SMAC	Diablo homolog, mitochondrial	Q9NR28	56616	DIABLO	-0.0805794	11.7083	-2.30421	0.0377671	0.1297	-4.3622	49.2483	-0.201783	11.6081	-5.58969	8.2988e-05	0.000816102	1.33948	0.108216	High	No Change	Down
C1QBP	Complement component 1 Q subcomponent-binding protein, mitochondrial	Q07021	708	C1QBP	-0.0752098	12.0864	-2.31188	0.0372276	0.12911	-4.34884	48.5447	-0.201493	12.0325	-5.51082	9.49669e-05	0.000898696	1.20086	0.123837	High	No Change	Down
IGE	Immunoglobulin E	P01854	3497 50802 3535	IGHE IGK@ IGL@	0.0158816	11.095	0.326989	0.748716	0.844489	-6.66931	976.325	-0.183848	11.0514	-5.5104	9.50346e-05	0.000898696	1.20012	0.123925	High	No Change	Down
MMP_14	Matrix metalloproteinase-14	P50281	4323	MMP14	-0.0311312	10.1802	-0.667241	0.515916	0.667928	-6.49378	672.755	-0.218886	10.1702	-5.51893	9.36554e-05	0.000898696	1.21515	0.122127	High	No Change	Down
UNC5H3	Netrin receptor UNC5C	O95185	8633	UNC5C	-0.0202098	11.7922	-0.69867	0.496677	0.655372	-6.47182	647.666	0.205101	11.8834	5.51149	9.48581e-05	0.000898696	1.20203	0.123695	High	No Change	Up
ATS13	A disintegrin and metalloproteinase with thrombospondin motifs 13	Q76LX8	11093	ADAMTS13	-0.0818385	11.919	-2.15164	0.0501529	0.150805	-4.6237	65.3994	-0.214913	11.8449	-5.43964	0.000107336	0.000993426	1.07503	0.139966	High	No Change	Down
IL_10_RA	Interleukin-10 receptor subunit alpha	Q13651	3587	IL10RA	-0.086391	10.2187	-2.59111	0.0219096	0.0956256	-3.8513	28.5701	-0.161392	10.1355	-5.411	0.000112778	0.00103645	1.02421	0.147063	High	No Change	Down
VEGF_SR2	Vascular endothelial growth factor receptor 2	P35968	3791	KDR	-0.103863	12.8548	-2.8469	0.0133701	0.0712162	-3.37996	17.4346	-0.187497	12.7687	-5.38526	0.000117914	0.00107607	0.978452	0.15376	High	No Change	Down
TIMP_1	Metalloproteinase inhibitor 1	P01033	7076	TIMP1	0.0807223	6.09217	1.0826	0.298038	0.469709	-6.13092	388.641	0.245741	6.1925	5.37169	0.000120721	0.00109403	0.954287	0.15742	High	No Change	Up
CSH	Chorionic somatomammotropin hormone	P0DML2 P0DML3	1442 1443	CSH1 CSH2	-0.0118566	10.5858	-0.311042	0.760543	0.851344	-6.67465	991.748	-0.27657	10.5123	-5.34542	0.000126354	0.00112939	0.907446	0.164765	High	No Change	Down
NSE	Gamma-enolase	P09104	2026	ENO2	-0.211963	14.422	-2.9331	0.0113072	0.0658748	-3.21866	14.7446	-0.300563	14.3938	-5.31111	0.000134128	0.00119073	0.846127	0.174903	High	No Change	Down
BCL6	B-cell lymphoma 6 protein	P41182	604	BCL6	-0.136481	10.9321	-2.80786	0.0144221	0.0743906	-3.45265	18.8064	-0.244279	10.7709	-5.29113	0.000138885	0.00121641	0.810339	0.181106	High	No Change	Down
CREL1	Cysteine-rich with EGF-like domain protein 1	Q96HD1	78987	CRELD1	-0.0754806	11.4436	-2.19581	0.0462227	0.146055	-4.54884	60.2744	-0.188869	11.3498	-5.27587	0.000142635	0.00123271	0.782983	0.185997	High	No Change	Down
YKL_40	Chitinase-3-like protein 1	P36222	1116	CHI3L1	0.0570531	13.0113	1.78292	0.0971999	0.22814	-5.21698	126.749	0.151252	13.1354	5.27135	0.000143767	0.00123431	0.774873	0.187472	High	No Change	Up
CD23	Moderate affinity immunoglobulin epsilon Fc receptor	P06734	2208	FCER2	0.067087	12.261	1.92348	0.075874	0.192637	-4.99807	98.9397	0.202738	12.3291	5.26328	0.00014581	0.00124367	0.760385	0.190136	High	No Change	Up
MUC1	Mucin-1	P15941	4582	MUC1	-0.0937651	10.1315	-2.49925	0.026117	0.10487	-4.01724	34.0566	-0.213819	10.0209	-5.22942	0.000154719	0.00129428	0.699511	0.201753	High	No Change	Down
PSP	Lithostathine-1-alpha	P05451	5967	REG1A	-0.0891125	8.66629	-0.689494	0.50225	0.658441	-6.47833	654.933	0.391877	8.78566	5.21969	0.000157383	0.00130478	0.681992	0.205227	High	No Change	Up
SICAM_5	Intercellular adhesion molecule 5	Q9UMF0	7087	ICAM5	-0.0662543	9.73147	-1.85596	0.0855262	0.211386	-5.10444	111.526	-0.153832	9.65487	-5.21755	0.000157974	0.00130478	0.678144	0.205998	High	No Change	Down
CHL1	Neural cell adhesion molecule L1-like protein	O00533	10752	CHL1	-0.0872429	13.515	-2.06649	0.0586235	0.16814	-4.76593	76.445	-0.189754	13.4079	-5.20213	0.00016231	0.00133217	0.650352	0.211653	High	No Change	Down
DSCAM	Down syndrome cell adhesion molecule	O60469	1826	DSCAM	-0.060043	10.0253	-1.84269	0.0875489	0.213554	-5.12508	114.164	-0.176496	9.94601	-5.17702	0.000169642	0.00137505	0.605023	0.221213	High	No Change	Down
ROBO3	Roundabout homolog 3	Q96MS0	64221	ROBO3	0.0780102	8.50948	2.41557	0.0306184	0.115139	-4.16657	39.9264	0.157236	8.54547	5.17898	0.000169057	0.00137505	0.608567	0.22045	High	No Change	Up
CARDIOTROPHIN_1	Cardiotrophin-1	Q16619	1489	CTF1	-0.0750073	9.09375	-2.9735	0.0104516	0.0625659	-3.14271	13.6289	-0.169052	8.986	-5.165	0.000173273	0.00139581	0.583292	0.225948	High	No Change	Down
DYNACTIN_SUBUNIT_2	Dynactin subunit 2	Q13561	10540	DCTN2	-0.036368	10.0599	-1.16983	0.262407	0.435675	-6.03597	342.178	-0.251765	9.92501	-5.15943	0.000174983	0.00140093	0.57322	0.228177	High	No Change	Down
OCAD1	OCIA domain-containing protein 1	Q9NX40	54940	OCIAD1	0.107398	9.65146	3.07483	0.00857764	0.0565345	-2.95144	11.1852	0.186569	9.7224	5.14131	0.000180668	0.00143764	0.540418	0.235592	High	No Change	Up
GHC2	Mitochondrial glutamate carrier 2	Q9H1K4	83733	SLC25A18	0.0531818	9.61106	1.46802	0.165121	0.322579	-5.66826	215.318	0.146155	9.63617	5.12609	0.000185592	0.00146786	0.51284	0.242012	High	No Change	Up
HHLA2	HERV-H LTR-associating protein 2	Q9UM44	11148	HHLA2	-0.0586836	9.93287	-1.95723	0.0714293	0.185319	-4.9441	93.1438	-0.166414	9.88542	-5.12122	0.000187195	0.00147162	0.504021	0.244102	High	No Change	Down
CHST6	Carbohydrate sulfotransferase 6	Q9GZX3	4166	CHST6	0.072237	8.42988	2.84887	0.0133191	0.0712162	-3.37629	17.3681	0.190317	8.45619	5.11295	0.000189953	0.00148436	0.489018	0.247699	High	No Change	Up
FGFR_3	Fibroblast growth factor receptor 3	P22607	2261	FGFR3	0.0577615	9.64963	2.64629	0.0197059	0.0902321	-3.7507	25.6965	0.172047	9.71951	5.10552	0.000192468	0.00149506	0.475532	0.250978	High	No Change	Up
PECAM_1	Platelet endothelial cell adhesion molecule	P16284	5175	PECAM1	0.053906	9.86786	1.9475	0.0726853	0.187579	-4.95971	94.7816	0.210199	9.89702	5.08496	0.000199609	0.00154136	0.438175	0.26029	High	No Change	Up
DLC8	Dynein light chain 1, cytoplasmic	P63167	8655	DYNLL1	-0.0404311	8.80163	-1.18684	0.255855	0.428603	-6.01675	333.634	-0.167684	8.71269	-5.07947	0.000201562	0.00154529	0.428192	0.262836	High	No Change	Down
NADPH_P450_OXIDOREDUCTASE	NADPH--cytochrome P450 reductase	P16435	5447	POR	-0.0591383	11.7721	-0.726063	0.48026	0.637578	-6.45191	626.259	-0.485553	11.6378	-5.07689	0.000202486	0.00154529	0.423501	0.264042	High	No Change	Down
MYOGLOBIN	Myoglobin	P02144	4151	MB	0.148727	10.6314	2.02191	0.0635699	0.176133	-4.83925	82.8952	0.362506	10.7036	5.07268	0.000204006	0.00154784	0.415831	0.266024	High	No Change	Up
IFN10	Interferon alpha-10	P01566	3446	IFNA10	-0.0933191	8.25361	-2.77649	0.0153257	0.0781252	-3.51087	19.9847	-0.184835	8.1707	-5.0644	0.000207028	0.00156169	0.400758	0.269965	High	No Change	Down
GM_CSF	Granulocyte-macrophage colony-stimulating factor	P04141	1437	CSF2	-0.0216651	8.06333	-0.846459	0.412122	0.575589	-6.35614	537.407	-0.147544	7.99649	-5.05135	0.000211883	0.00158004	0.376997	0.276295	High	No Change	Down
GP1BA	Platelet glycoprotein Ib alpha chain	P07359	2811	GP1BA	-0.0500138	10.311	-1.67502	0.117039	0.257837	-5.37809	152.619	-0.152034	10.2421	-5.05407	0.000210861	0.00158004	0.381951	0.274963	High	No Change	Down
P_CADHERIN	Cadherin-3	P22223	1001	CDH3	-0.10094	14.4526	-2.22773	0.0435636	0.140719	-4.49429	56.8069	-0.169147	14.3811	-5.0401	0.000216164	0.00159375	0.35649	0.281878	High	No Change	Down
CNTF	Ciliary neurotrophic factor	P26441	1270	CNTF	-0.0724292	7.53339	-2.49997	0.0260813	0.10487	-4.01596	34.01	-0.144091	7.43298	-4.99069	0.000236067	0.00170203	0.266229	0.307831	High	No Change	Down
IGD	Immunoglobulin D	P01880	3495 50802 3535	IGHD IGK@ IGL@	-0.104354	12.8305	-2.58723	0.0220734	0.0958365	-3.85835	28.7837	-0.185341	12.6857	-4.99307	0.000235065	0.00170203	0.270587	0.306525	High	No Change	Down
ARSB	Arylsulfatase B	P15848	411	ARSB	-0.0769207	9.89787	-2.80128	0.0146072	0.0750491	-3.46488	19.0479	-0.148968	9.85604	-4.98321	0.000239243	0.00171545	0.252537	0.311973	High	No Change	Down
ALCAM	CD166 antigen	Q13740	214	ALCAM	-0.097439	13.8979	-2.72122	0.017055	0.0825244	-3.61308	22.2398	-0.167238	13.8108	-4.89348	0.000280989	0.00197796	0.0878149	0.36641	High	No Change	Down
ERBB3	Receptor tyrosine-protein kinase erbB-3	P21860	2065	ERBB3	-0.0412817	8.16516	-1.2008	0.250575	0.42248	-6.00082	326.749	-0.164414	8.07562	-4.89165	0.000281916	0.00197796	0.0844454	0.367618	High	No Change	Down
KALLIKREIN_6	Kallikrein-6	Q92876	5653	KLK6	-0.124087	10.8995	-2.15826	0.0495445	0.150712	-4.61252	64.6061	-0.22365	10.8199	-4.87578	0.000290088	0.00201364	0.0551937	0.378274	High	No Change	Down
IL_12_RB1	Interleukin-12 receptor subunit beta-1	P42701	3594	IL12RB1	0.0691337	8.78378	2.31087	0.0372984	0.12911	-4.35061	48.6371	0.134375	8.81599	4.86235	0.000297187	0.00205201	0.0304443	0.387532	High	No Change	Up
CD38	ADP-ribosyl cyclase/cyclic ADP-ribose hydrolase 1	P28907	952	CD38	-0.0516424	9.16213	-2.23473	0.043	0.139938	-4.48228	56.072	-0.13559	9.10032	-4.85863	0.000299188	0.00205495	0.0235767	0.390142	High	No Change	Down
PTH	Parathyroid hormone	P01270	5741	PTH	0.271617	10.2184	2.08639	0.0565327	0.165045	-4.73295	73.7187	0.459408	10.668	4.84949	0.000304164	0.00207819	0.00669523	0.39663	High	No Change	Up
PDGF_CC	Platelet-derived growth factor C	Q9NRA1	56034	PDGFC	-0.0625111	8.57647	-1.56301	0.141295	0.292487	-5.53837	184.248	-0.170108	8.52808	-4.8248	0.000318029	0.0021616	-0.0389135	0.414709	High	No Change	Down
HCG	Human Chorionic Gonadotropin	P01215,P01233	1081 1082	CGA CGB	-0.198916	9.61016	-2.97695	0.0103817	0.0625177	-3.13623	13.5377	-0.286359	9.40143	-4.8065	0.000328727	0.00218598	-0.0727636	0.428661	High	No Change	Down
MK11	Mitogen-activated protein kinase 11	Q15759	5600	MAPK11	-0.103616	9.0883	-3.04214	0.00914268	0.0579965	-3.01327	11.9221	-0.200723	8.94774	-4.81233	0.000325282	0.00218598	-0.0619862	0.424168	High	No Change	Down
MMP_8	Neutrophil collagenase	P22894	4317	MMP8	0.0101046	10.4259	0.260055	0.798765	0.869455	-6.68998	1041.59	-0.141526	10.3727	-4.81379	0.000324424	0.00218598	-0.0592846	0.42305	High	No Change	Down
ANGL4	Angiopoietin-related protein 4	Q9BY76	51129	ANGPTL4	0.224424	12.3755	2.69771	0.0178469	0.0851976	-3.65637	23.2724	0.294621	12.5529	4.79625	0.000334888	0.00219613	-0.0917573	0.436694	High	No Change	Up
EOTAXIN	Eotaxin	P51671	6356	CCL11	-0.0555165	12.9421	-1.30426	0.214048	0.379528	-5.87812	279.119	-0.200059	12.9176	-4.78548	0.000341486	0.0022282	-0.111712	0.445298	High	No Change	Down
LRRK2	Leucine-rich repeat serine/threonine-protein kinase 2	Q5S007	120892	LRRK2	-0.10194	10.6417	-2.33877	0.0353942	0.126485	-4.30189	46.1541	-0.23011	10.6122	-4.74403	0.000368166	0.00236678	-0.188635	0.480089	High	No Change	Down
PEROXIREDOXIN_5	Peroxiredoxin-5, mitochondrial	P30044	25824	PRDX5	-0.0270384	8.67352	-1.12414	0.280641	0.455723	-6.08646	365.955	-0.140221	8.57759	-4.74473	0.000367695	0.00236678	-0.187326	0.479475	High	No Change	Down
CLF_1_CLC_COMPLEX	Cytokine receptor-like factor 1:Cardiotrophin-like cytokine factor 1 Complex	O75462 Q9UBD9	9244 23529	CRLF1 CLCF1	-0.0697058	8.56795	-2.89791	0.0121084	0.0675278	-3.28463	15.7894	-0.130173	8.48662	-4.73432	0.000374719	0.00238541	-0.206669	0.488633	High	No Change	Down
GRANZYME_A	Granzyme A	P12544	3001	GZMA	0.0578533	11.6719	1.47897	0.162211	0.318825	-5.65358	211.523	0.246716	11.7832	4.70467	0.000395507	0.00250552	-0.261854	0.515741	High	No Change	Up
TLR2	Toll-like receptor 2	O60603	7097	TLR2	-0.0666973	8.93025	-2.16072	0.0493206	0.150712	-4.60837	64.314	-0.154896	8.8482	-4.70199	0.000397438	0.00250559	-0.266832	0.51826	High	No Change	Down
KEAP1	Kelch-like ECH-associated protein 1	Q14145	9817	KEAP1	-0.0712097	8.62066	-3.04817	0.00903576	0.0579965	-3.00188	11.7826	-0.152699	8.53098	-4.69285	0.000404119	0.00253546	-0.283865	0.526971	High	No Change	Down
IL_19	Interleukin-19	Q9UHD0	29949	IL19	-0.100304	12.9488	-2.67885	0.018508	0.0862603	-3.69103	24.1344	-0.203757	12.8105	-4.68187	0.000412299	0.00255994	-0.304339	0.537638	High	No Change	Down
ULBP_2	NKG2D ligand 2	Q9BZM5	80328	ULBP2	-0.0660741	8.39297	-2.63278	0.0202247	0.0916013	-3.77539	26.3731	-0.139667	8.26517	-4.67974	0.000413906	0.00255994	-0.308314	0.539733	High	No Change	Down
NKP46	Natural cytotoxicity triggering receptor 1	O76036	9437	NCR1	-0.0528512	11.2306	-1.59847	0.133186	0.279433	-5.48843	173.674	-0.162201	11.1918	-4.66634	0.000424155	0.00261096	-0.333303	0.553098	High	No Change	Down
GROWTH_HORMONE_RECEPTOR	Growth hormone receptor	P10912	2690	GHR	-0.086896	9.90486	-2.6015	0.0214772	0.0943694	-3.83241	28.0062	-0.15711	9.76616	-4.65851	0.00043027	0.00263616	-0.347924	0.561073	High	No Change	Down
EPHB4	Ephrin type-B receptor 4	P54760	2050	EPHB4	0.153735	11.5005	3.13946	0.00756086	0.0522059	-2.82891	9.85936	0.32629	11.6659	4.65188	0.000435522	0.00265587	-0.360314	0.56792	High	No Change	Up
IR	Insulin receptor	P06213	3643	INSR	-0.143093	13.0098	-2.67026	0.0188169	0.087388	-3.70679	24.5372	-0.257736	12.877	-4.64755	0.000438985	0.00266129	-0.368405	0.572437	High	No Change	Down
3HAO	3-hydroxyanthranilate 3,4-dioxygenase	P46952	23498	HAAO	-0.112276	11.8598	-2.43736	0.0293796	0.113098	-4.12787	38.311	-0.151101	11.7403	-4.63506	0.000449136	0.00268864	-0.39175	0.585673	High	No Change	Down
NCK1	Cytoplasmic protein NCK1	P16333	4690	NCK1	-0.0429994	9.58662	-1.93296	0.0746002	0.191259	-4.98296	97.2787	-0.116272	9.54377	-4.63042	0.000452967	0.00269918	-0.400422	0.590668	High	No Change	Down
NOGO_RECEPTOR	Reticulon-4 receptor	Q9BZR6	65078	RTN4R	-0.0761499	10.3069	-2.20111	0.045771	0.145331	-4.53981	59.6853	-0.149036	10.2836	-4.62609	0.00045657	0.00270829	-0.408512	0.595367	High	No Change	Down
KIRR3	Kin of IRRE-like protein 3	Q8IZU9	84623	KIRREL3	-0.0532983	7.9793	-2.45674	0.0283179	0.110591	-4.09333	36.9265	-0.119752	7.91736	-4.62078	0.000461037	0.00271015	-0.418454	0.601193	High	No Change	Down
IFNA7	Interferon alpha-7	P01567	3444	IFNA7	-0.0406716	8.25311	-1.47893	0.162222	0.318825	-5.65363	211.538	-0.141407	8.15715	-4.61185	0.000468648	0.00274254	-0.43517	0.611117	High	No Change	Down
NECTIN_LIKE_PROTEIN_2	Cell adhesion molecule 1	Q9BY67	23705	CADM1	-0.134187	10.9289	-2.56378	0.0230878	0.0978233	-3.90088	30.1065	-0.226078	10.8184	-4.608	0.000471968	0.00274318	-0.442376	0.615446	High	No Change	Down
SICAM_1	Intercellular adhesion molecule 1	P05362	3383	ICAM1	-0.0914526	11.8719	-2.48016	0.0270846	0.10776	-4.05148	35.3183	-0.148614	11.7687	-4.60174	0.000477415	0.00275675	-0.45409	0.622549	High	No Change	Down
LD78_BETA	C-C motif chemokine 3-like 1	P16619	414062	CCL3L1	-0.0884558	10.3592	-2.6896	0.0181283	0.0857154	-3.67128	23.6393	-0.142711	10.2862	-4.5877	0.000489886	0.00281631	-0.48041	0.638811	High	No Change	Down
GALECTIN_8	Galectin-8	O00214	3964	LGALS8	-0.0911185	8.80595	-3.02973	0.00936668	0.0582072	-3.03672	12.2141	-0.171451	8.62606	-4.56698	0.000508904	0.00290009	-0.519277	0.663611	High	No Change	Down
TNF_A	Tumor necrosis factor	P01375	7124	TNF	-0.0505801	8.96071	-1.57165	0.13928	0.288967	-5.52627	181.621	-0.140052	8.90317	-4.54001	0.000534807	0.00302131	-0.569926	0.697388	High	No Change	Down
B_NGF	beta-nerve growth factor	P01138	4803	NGF	-0.0775677	9.30437	-2.28072	0.039465	0.134469	-4.40297	51.4623	-0.19107	9.16073	-4.51582	0.000559194	0.00310531	-0.615405	0.729189	High	No Change	Down
CONTACTIN_5	Contactin-5	O94779	53942	CNTN5	-0.0673485	9.02517	-3.15427	0.00734534	0.0512603	-2.80079	9.57833	-0.119118	8.97055	-4.50759	0.000567752	0.00311309	-0.630891	0.740349	High	No Change	Down
CORTICOTROPIN_LIPOTROPIN	Pro-opiomelanocortin	P01189	5443	POMC	-0.193741	10.0962	-2.51783	0.0252076	0.1028	-3.98384	32.8707	0.725251	10.6544	4.51148	0.000563694	0.00311309	-0.623578	0.735057	High	No Change	Up
NOTC2	Neurogenic locus notch homolog protein 2	Q04721	4853	NOTCH2	-0.0225947	9.17209	-0.583249	0.569388	0.718619	-6.54781	742.482	-0.213531	9.0915	-4.50777	0.000567564	0.00311309	-0.630553	0.740103	High	No Change	Down
CYTOCHROME_C	Cytochrome c	P99999	54205	CYCS	-0.0852229	11.08	-2.3077	0.0375205	0.129395	-4.35612	48.9267	-0.211861	11.0111	-4.49531	0.000580775	0.00315796	-0.654013	0.75733	High	No Change	Down
IL_10_RB	Interleukin-10 receptor subunit beta	Q08334	3588	IL10RB	0.0941211	9.97239	2.26341	0.0407619	0.136251	-4.4329	53.1535	0.153226	10.0004	4.4667	0.000612334	0.00328846	-0.707949	0.798484	High	No Change	Up
VITRONECTIN	Vitronectin	P04004	7448	VTN	-0.128414	15.937	-2.57899	0.0224247	0.0958365	-3.87331	29.2419	-0.214924	15.8557	-4.44813	0.00063376	0.00338958	-0.742995	0.826423	High	No Change	Down
CCL28	C-C motif chemokine 28	Q9NRJ3	56477	CCL28	0.171135	12.9808	1.85628	0.0854778	0.211386	-5.10394	111.463	0.292752	12.9828	4.44276	0.000640101	0.00340952	-0.753138	0.834692	High	No Change	Up
DISCOIDIN_DOMAIN_RECEPTOR_1	Epithelial discoidin domain-containing receptor 1	Q08345	780	DDR1	-0.0752087	8.3779	-2.58256	0.0222719	0.0958365	-3.86683	29.0426	-0.152478	8.2866	-4.43194	0.000653063	0.00343648	-0.773561	0.851595	High	No Change	Down
LAMININ	Laminin	P25391, P07942, P11047	284217 3912 3915	LAMA1 LAMB1 LAMC1	0.0809804	10.8675	1.30025	0.215381	0.381373	-5.88302	280.857	0.206547	10.7983	4.43258	0.000652294	0.00343648	-0.77236	0.850591	High	No Change	Up
RAC3	Ras-related C3 botulinum toxin substrate 3	P60763	5881	RAC3	0.142757	11.9093	1.83659	0.0884933	0.215054	-5.13455	115.395	0.471675	12.2773	4.43499	0.000649389	0.00343648	-0.767814	0.846804	High	No Change	Up
40S_RIBOSOMAL_PROTEIN_SA	40S ribosomal protein SA	P08865	3921	RPSA	-0.0610919	10.6963	-2.37671	0.0329522	0.120119	-4.23525	42.9696	-0.152428	10.6157	-4.42875	0.000656944	0.00344302	-0.779597	0.856655	High	No Change	Down
PKC_G	Protein kinase C gamma type	P05129	5582	PRKCG	-0.0161949	8.69117	-0.548033	0.59266	0.735191	-6.56841	772.828	-0.161227	8.67405	-4.41686	0.0006716	0.00350575	-0.802069	0.875766	High	No Change	Down
PD_L2	Programmed cell death 1 ligand 2	Q9BQ51	80380	PDCD1LG2	-0.109393	11.8199	-2.50574	0.025796	0.104546	-4.00559	33.638	-0.172445	11.7795	-4.40894	0.000681548	0.0035435	-0.817043	0.888738	High	No Change	Down
SE_SELECTIN	E-selectin	P16581	6401	SELE	-0.0966312	14.6552	-2.55374	0.0235356	0.0988314	-3.91905	30.6904	-0.17259	14.5477	-4.40587	0.000685449	0.00354965	-0.822856	0.893826	High	No Change	Down
ASAH2	Neutral ceramidase	Q9NR71	56624	ASAH2	-0.139745	11.9092	-2.95212	0.0108961	0.0643414	-3.18293	14.2086	-0.224816	11.7771	-4.39438	0.000700248	0.00358362	-0.844605	0.913123	High	No Change	Down
GRB2_RELATED_ADAPTER_PROTEIN_2	GRB2-related adapter protein 2	O75791	9402	GRAP2	0.0570213	8.96338	2.03861	0.061674	0.173085	-4.81189	80.4229	0.140593	8.99359	4.3959	0.000698276	0.00358362	-0.841733	0.910551	High	No Change	Up
HPLN1	Hyaluronan and proteoglycan link protein 1	P10915	1404	HAPLN1	-0.123228	10.3647	-1.82211	0.0907701	0.217748	-5.15693	118.364	-0.220267	10.3111	-4.39812	0.000695392	0.00358362	-0.83752	0.906792	High	No Change	Down
ALBUMIN	Serum albumin	P02768	213	ALB	-0.0964303	12.8515	-2.75707	0.015913	0.0792612	-3.54685	20.7505	-0.128034	12.8377	-4.38109	0.000717767	0.00365893	-0.869762	0.935968	High	No Change	Down
CYTN	Cystatin-SN	P01037	1469	CST1	-0.218805	10.0349	-2.02591	0.0631111	0.175858	-4.83271	82.2968	0.272179	9.97809	4.36852	0.000734762	0.00370218	-0.893581	0.95813	High	No Change	Up
MBL	Mannose-binding protein C	P11226	4153	MBL2	-0.138312	14.0185	-3.02973	0.00936654	0.0582072	-3.0367	12.214	-0.190785	13.8815	-4.36853	0.000734753	0.00370218	-0.89357	0.958118	High	No Change	Down
CD36_ANTIGEN	Platelet glycoprotein 4	P16671	948	CD36	-0.131408	12.8014	-2.50018	0.0260709	0.10487	-4.01558	33.9965	-0.222555	12.6961	-4.35635	0.000751614	0.00377252	-0.916659	0.980104	High	No Change	Down
NCAM_120	Neural cell adhesion molecule 1, 120 kDa isoform	P13591	4684	NCAM1	-0.0769364	13.7194	-2.11734	0.0534181	0.158074	-4.68133	69.6572	-0.163245	13.6407	-4.33175	0.000786885	0.00393443	-0.963318	1.0261	High	No Change	Down
MACROPHAGE_SCAVENGER_RECEPTOR	Macrophage scavenger receptor types I and II	P21757	4481	MSR1	0.0913521	9.63878	2.63031	0.020321	0.0916013	-3.7799	26.4985	0.1761	9.68184	4.30845	0.00082188	0.00409371	-1.00757	1.07173	High	No Change	Up
FUT5	Alpha-(1,3)-fucosyltransferase 5	Q11128	2527	FUT5	-0.166586	12.2053	-3.09285	0.00828126	0.0555142	-2.91732	10.7988	-0.245408	12.0111	-4.30328	0.000829856	0.00411773	-1.01739	1.08213	High	No Change	Down
JNK2	Mitogen-activated protein kinase 9	P45984	5601	MAPK9	-0.160025	10.0963	-3.17058	0.00711497	0.0501894	-2.76979	9.27792	-0.226262	9.89601	-4.27942	0.000867725	0.00425707	-1.06276	1.13151	High	No Change	Down
SLAF7	SLAM family member 7	Q9NQ25	57823	SLAMF7	-0.190654	15.6603	-2.86852	0.0128202	0.0700017	-3.3396	16.7176	-0.290489	15.5255	-4.28101	0.000865144	0.00425707	-1.05973	1.12815	High	No Change	Down
SNP25	Synaptosomal-associated protein 25	P60880	6616	SNAP25	-0.136791	10.5074	-2.58597	0.0221267	0.0958365	-3.86064	28.8532	-0.185559	10.3744	-4.27013	0.00088295	0.00429944	-1.08044	1.15137	High	No Change	Down
MOESIN	Moesin	P26038	4478	MSN	0.0166746	9.5516	0.239292	0.814491	0.877713	-6.69545	1062.1	-0.356466	9.43474	-4.24563	0.000924443	0.00448475	-1.1271	1.20547	High	No Change	Down
CRP	C-reactive protein	P02741	1401	CRP	-0.0984857	14.4625	-2.06812	0.05845	0.168012	-4.76324	76.2188	-0.156497	14.073	-4.23828	0.000937272	0.0044954	-1.1411	1.2222	High	No Change	Down
IL_5	Interleukin-5	P05113	3567	IL5	-0.0605357	8.23306	-2.43426	0.0295528	0.113427	-4.13339	38.5369	-0.155142	8.14437	-4.23649	0.000940417	0.0044954	-1.14451	1.2263	High	No Change	Down
CADHERIN_5	Cadherin-5	P33151	1003	CDH5	-0.0702056	13.8494	-2.00839	0.0651436	0.178597	-4.86131	84.9472	-0.129455	13.7859	-4.23325	0.000946154	0.00450632	-1.15068	1.23378	High	No Change	Down
C8	Complement component C8	P07357,P07358,P07360	731 732 733	C8A C8B C8G	-0.125121	11.4506	-2.04969	0.0604448	0.170643	-4.79367	78.8201	-0.213738	11.3784	-4.23033	0.000951352	0.0045146	-1.15625	1.24056	High	No Change	Down
IGF_II_RECEPTOR	Cation-independent mannose-6-phosphate receptor	P11717	3482	IGF2R	-0.0922257	14.9322	-1.99822	0.0663512	0.179527	-4.87786	86.522	-0.161791	14.844	-4.22597	0.000959169	0.00451914	-1.16456	1.25076	High	No Change	Down
RNASE_H1	Ribonuclease H1	O60930	246243	RNASEH1	-0.0544835	7.83036	-1.30438	0.214009	0.379528	-5.87797	279.068	-0.198206	7.78717	-4.22593	0.000959235	0.00451914	-1.16463	1.25084	High	No Change	Down
NKP30	Natural cytotoxicity triggering receptor 3	O14931	259197	NCR3	-0.0344041	8.98138	-1.23074	0.239534	0.407777	-5.96613	312.352	-0.129145	8.98587	-4.21652	0.000976343	0.00458319	-1.18258	1.27315	High	No Change	Down
CDK8_CYCLIN_C	Cyclin-dependent kinase 8:Cyclin-C complex	P49336 P24863	1024 892	CDK8 CCNC	-0.0676971	9.97079	-1.57584	0.138313	0.287876	-5.52039	180.36	-0.197821	9.96748	-4.21001	0.000988356	0.0046165	-1.195	1.28882	High	No Change	Down
CASPASE_10	Caspase-10	Q92851	843	CASP10	-0.0694914	11.6557	-2.90293	0.0119909	0.0675278	-3.27524	15.6361	-0.179486	11.5903	-4.20558	0.000996615	0.00462841	-1.20345	1.29959	High	No Change	Down
FAS_LIGAND._SOLUBLE	Fas ligand, soluble	P48023	356	FASLG	-0.118778	9.21548	-2.84732	0.013359	0.0712162	-3.37916	17.4201	-0.195444	9.11078	-4.18396	0.00103797	0.00478639	-1.24472	1.35351	High	No Change	Down
BGN	Biglycan	P21810	633	BGN	0.0381783	10.703	0.845952	0.412395	0.575589	-6.35657	537.763	0.273378	10.7206	4.17551	0.00105461	0.00482899	-1.26086	1.37521	High	No Change	Up
OLFACTOMEDIN_4	Olfactomedin-4	Q6UX06	10562	OLFM4	0.0375676	7.13634	0.813236	0.430261	0.592915	-6.3839	561.061	0.168852	7.15623	4.16917	0.00106727	0.00485736	-1.27298	1.39172	High	No Change	Up
UPA	Urokinase-type plasminogen activator	P00749	5328	PLAU	0.134233	11.0022	2.32094	0.0366004	0.128397	-4.33306	47.727	0.185668	11.0257	4.16868	0.00106825	0.00485736	-1.2739	1.39299	High	No Change	Up
ADAM12	Disintegrin and metalloproteinase domain-containing protein 12	O43184	8038	ADAM12	0.054339	8.92293	1.08011	0.299102	0.469709	-6.13353	390.029	0.118307	8.92284	4.15837	0.00108919	0.00491464	-1.2936	1.42031	High	No Change	Up
MO2R1	Cell surface glycoprotein CD200 receptor 1	Q8TD46	131450	CD200R1	-0.0678109	9.87145	-2.17375	0.0481481	0.148138	-4.58631	62.7851	-0.138517	9.77906	-4.15653	0.00109299	0.00491464	-1.29713	1.42525	High	No Change	Down
SRANKL	Tumor necrosis factor ligand superfamily member 11	O14788	8600	TNFSF11	-0.115889	8.97497	-2.74088	0.0164191	0.0804426	-3.57678	21.4105	-0.175742	8.86039	-4.15765	0.00109068	0.00491464	-1.29499	1.42224	High	No Change	Down
CATHEPSIN_B	Cathepsin B	P07858	1508	CTSB	0.0195143	10.3907	0.4973	0.627017	0.760462	-6.59593	817.63	0.16748	10.5308	4.13427	0.00113983	0.00507671	-1.3397	1.48634	High	No Change	Up
IL_1_R_ACP	Interleukin-1 Receptor accessory protein	Q9NPH3	3556	IL1RAP	-0.0909784	14.9745	-2.15256	0.0500684	0.150805	-4.62215	65.2892	-0.161258	14.883	-4.11928	0.00117253	0.0052046	-1.36838	1.52898	High	No Change	Down
FAM3B	Protein FAM3B	P58499	54097	FAM3B	0.00347722	9.92163	0.105581	0.917475	0.948092	-6.71981	1196.39	0.164403	10.0305	4.10093	0.00121388	0.00535173	-1.40351	1.5829	High	No Change	Up
NRX3B	Neurexin-3-beta	Q9HDB5	9369	NRXN3	-0.0850644	9.60469	-2.60609	0.0212889	0.0939544	-3.82406	27.7607	-0.133161	9.56259	-4.10107	0.00121356	0.00535173	-1.40325	1.58248	High	No Change	Down
TRANSCRIPTION_FACTOR_MLR1._ISOFORM_CRA_B	Ligand-dependent nuclear receptor corepressor-like protein	Q8N3X6	254251	LCORL	-0.0604061	7.75082	-1.8331	0.0890363	0.215483	-5.13994	116.103	-0.12545	7.67155	-4.07714	0.00126972	0.00556036	-1.44909	1.65572	High	No Change	Down
ERBB4	Receptor tyrosine-protein kinase erbB-4	Q15303	2066	ERBB4	-0.0762669	7.14384	-2.55662	0.0234065	0.0988314	-3.91385	30.522	-0.121102	7.06614	-4.06436	0.00130081	0.00565905	-1.47359	1.69626	High	No Change	Down
MP2K4	Dual specificity mitogen-activated protein kinase kinase 4	P45985	6416	MAP2K4	-0.0526552	15.4031	-0.896261	0.385893	0.553396	-6.31266	503.204	-0.1968	15.3698	-4.03824	0.0013668	0.00589582	-1.5237	1.7823	High	No Change	Down
CHK2	Serine/threonine-protein kinase Chk2	O96017	11200	CHEK2	-0.0430621	8.57148	-1.44611	0.171073	0.330742	-5.6974	223.08	-0.159814	8.50162	-4.03002	0.00138826	0.00594036	-1.53948	1.8103	High	No Change	Down
ERBB1	Epidermal growth factor receptor	P00533	1956	EGFR	-0.117135	14.9926	-2.8103	0.0143541	0.0743337	-3.44812	18.7177	-0.146302	14.8623	-4.02998	0.00138836	0.00594036	-1.53955	1.81042	High	No Change	Down
NEUREGULIN_1	Neuregulin-1	Q02297	3084	NRG1	-0.0615296	7.52261	-2.2543	0.041461	0.136289	-4.44863	54.0652	-0.122473	7.40624	-4.02644	0.0013977	0.00596079	-1.54634	1.82261	High	No Change	Down
OSM	Oncostatin-M	P13725	5008	OSM	-0.115604	10.6253	-2.40139	0.031451	0.116933	-4.19168	41.0122	-0.182066	10.5842	-4.01728	0.0014222	0.00604551	-1.56392	1.85455	High	No Change	Down
MED_1	Mediator of RNA polymerase II transcription subunit 1	Q15648	5469	MED1	-0.136437	16.3114	-1.71536	0.109239	0.247066	-5.3186	142.448	-0.241883	16.2178	-4.01454	0.00142962	0.0060573	-1.56919	1.86422	High	No Change	Down
TWEAKR	Tumor necrosis factor receptor superfamily member 12A	Q9NP84	51330	TNFRSF12A	-0.00648639	7.37189	-0.146716	0.885535	0.928211	-6.71432	1154.74	-0.131565	7.30756	-4.00909	0.00144449	0.00610051	-1.57966	1.88361	High	No Change	Down
RELT	Tumor necrosis factor receptor superfamily member 19L	Q969Z4	84957	RELT	-0.101518	11.31	-2.41825	0.0304631	0.114897	-4.16181	39.7239	-0.161272	11.2421	-4.00136	0.00146583	0.00615084	-1.5945	1.91144	High	No Change	Down
LYMPHOTOXIN_B_R	Tumor necrosis factor receptor superfamily member 3	P36941	4055	LTBR	-0.10153	12.1698	-1.4231	0.177513	0.338232	-5.72765	231.477	-0.191535	12.1284	-3.99687	0.00147838	0.0061836	-1.60312	1.9278	High	No Change	Down
GPC5	Glypican-5	P78333	2262	GPC5	-0.0423989	10.0683	-1.4228	0.177599	0.338232	-5.72804	231.589	-0.150708	10.0335	-3.99346	0.00148798	0.00620388	-1.60967	1.94033	High	No Change	Down
IL_17_RC	Interleukin-17 receptor C	Q8NAC3	84818	IL17RC	-0.15834	9.82795	-3.11191	0.00797876	0.0542306	-2.88119	10.4043	-0.170111	9.64908	-3.98881	0.00150119	0.00623901	-1.61861	1.95755	High	No Change	Down
TSP2	Thrombospondin-2	P35442	7058	THBS2	0.0365072	13.7531	0.669442	0.514555	0.667366	-6.49228	670.98	0.211571	13.8348	3.97797	0.00153242	0.0063307	-1.63944	1.99828	High	No Change	Up
ADRENOMEDULLIN	Adrenomedullin	P35318	133	ADM	-0.0290531	10.6224	-0.92043	0.373581	0.540873	-6.29077	487.15	-0.235255	10.544	-3.97181	0.00155049	0.00636287	-1.65129	2.02184	High	No Change	Down
HNRPQ	Heterogeneous nuclear ribonucleoprotein Q	O60506	10492	SYNCRIP	-0.077413	10.8715	-1.37592	0.191352	0.352207	-5.78857	249.524	-0.187213	10.8941	-3.964	0.00157368	0.00641766	-1.6663	2.05208	High	No Change	Down
IRF1	Interferon regulatory factor 1	P10914	3659	IRF1	-0.0277391	10.1648	-0.825031	0.423762	0.587059	-6.37415	552.586	-0.133181	10.1467	-3.96142	0.00158143	0.00642916	-1.67126	2.06218	High	No Change	Down
EPO_R	Erythropoietin receptor	P19235	2057	EPOR	-0.0833323	8.10098	-1.85748	0.0852965	0.211386	-5.10206	111.227	-0.163945	8.06696	-3.95796	0.00159188	0.00645155	-1.67792	2.07581	High	No Change	Down
PDGF_RB	Platelet-derived growth factor receptor beta	P09619	5159	PDGFRB	-0.109925	12.2762	-2.42766	0.0299249	0.114187	-4.14511	39.022	-0.18146	12.1865	-3.95597	0.00159791	0.00645593	-1.68175	2.08367	High	No Change	Down
TGF_B2	Transforming growth factor beta-2	P61812	7042	TGFB2	0.0793911	7.65647	1.71948	0.10847	0.24618	-5.31248	141.445	0.172169	7.693	3.93697	0.00165675	0.00667303	-1.7183	2.1604	High	No Change	Up
KALLIKREIN_12	Kallikrein-12	Q9UKR0	43849	KLK12	-0.0742096	12.237	-0.931018	0.368274	0.538787	-6.28102	480.23	-0.216508	12.2011	-3.92601	0.0016917	0.00679281	-1.73938	2.20597	High	No Change	Down
VEGF121	Vascular endothelial growth factor A, isoform 121	P15692	7422	VEGFA	-0.0155576	8.99794	-0.283756	0.780924	0.862187	-6.68319	1018.32	-0.16788	8.88289	-3.92202	0.0017046	0.00682362	-1.74706	2.2228	High	No Change	Down
TGF_B_R_II	TGF-beta receptor type-2	P37173	7048	TGFBR2	-0.0637137	10.3212	-2.2583	0.0411529	0.136251	-4.44173	53.6634	-0.155064	10.2318	-3.91796	0.00171786	0.00685567	-1.75489	2.24009	High	No Change	Down
TRATPASE	Tartrate-resistant acid phosphatase type 5	P13686	54	ACP5	-0.0741715	12.4659	-2.36914	0.0334267	0.121509	-4.24859	43.5884	-0.142394	12.3657	-3.91426	0.00173	0.00688306	-1.762	2.25591	High	No Change	Down
GPC2	Glypican-2	Q8N158	221914	GPC2	0.0559714	7.36154	1.39545	0.185522	0.346856	-5.76354	241.92	0.178948	7.38395	3.90222	0.00177016	0.00702147	-1.78518	2.30829	High	No Change	Up
IL_17B_R	Interleukin-17 receptor B	Q9NRM6	55540	IL17RB	-0.102217	10.2039	-2.8572	0.0131053	0.0706713	-3.36074	17.0893	-0.163254	10.0708	-3.89865	0.00178226	0.00702459	-1.79205	2.32406	High	No Change	Down
TNFSF15	Tumor necrosis factor ligand superfamily member 15	O95150	9966	TNFSF15	-0.0950971	9.36756	-1.63909	0.124391	0.266584	-5.4303	162.206	-0.260683	9.31479	-3.89539	0.00179338	0.0070281	-1.79833	2.33856	High	No Change	Down
IL_18_RB	Interleukin-18 receptor accessory protein	O95256	8807	IL18RAP	-0.04159	7.84781	-1.47278	0.163852	0.32058	-5.6619	213.663	-0.109452	7.81038	-3.89008	0.00181166	0.00707848	-1.80857	2.3624	High	No Change	Down
IL_1RRP2	Interleukin-1 receptor-like 2	Q9HB29	8808	IL1RL2	-0.0569173	9.2685	-2.52828	0.0247096	0.101723	-3.96502	32.2214	0.108921	9.28531	3.88402	0.00183271	0.00711058	-1.82023	2.38985	High	No Change	Up
LSAMP	Limbic system-associated membrane protein	Q13449	4045	LSAMP	-0.0782452	10.6576	-2.33371	0.0357324	0.126485	-4.31074	46.595	-0.128294	10.5719	-3.88147	0.00184167	0.00711058	-1.82516	2.40154	High	No Change	Down
PDGF_BB	Platelet-derived growth factor subunit B	P01127	5155	PDGFB	0.418864	14.2225	2.05601	0.0597541	0.169904	-4.78325	77.9193	0.573869	14.3212	3.88266	0.00183746	0.00711058	-1.82285	2.39605	High	No Change	Up
SOMATOSTATIN_28	Somatostatin-28	P61278	6750	SST	-0.055228	10.036	-1.183	0.257324	0.429622	-6.02111	335.55	-0.106762	9.90962	-3.87708	0.00185717	0.00714926	-1.83361	2.42174	High	No Change	Down
RET	Proto-oncogene tyrosine-protein kinase receptor Ret	P07949	5979	RET	-0.0498399	11.2885	-1.64958	0.122205	0.264385	-5.41514	159.355	-0.127633	11.1538	-3.87468	0.00186568	0.00716092	-1.83823	2.43285	High	No Change	Down
KALLIKREIN_7	Kallikrein-7	P49862	5650	KLK7	-0.0487089	11.447	-0.757158	0.46203	0.618409	-6.42846	602.487	0.184339	11.4375	3.86828	0.00188863	0.00722776	-1.85057	2.46278	High	No Change	Up
TLR4_MD_2_COMPLEX	Toll-like receptor 4:Lymphocyte antigen 96 complex	O00206 Q9Y6Y9	7099 23643	TLR4 LY96	-0.126545	12.3867	-2.57905	0.0224222	0.0958365	-3.8732	29.2386	-0.202599	12.2387	-3.86236	0.00191009	0.0072885	-1.86197	2.49076	High	No Change	Down
DKK1	Dickkopf-related protein 1	O94907	22943	DKK1	0.286843	14.3514	3.03714	0.00923231	0.0582037	-3.02272	12.0389	0.308783	14.4145	3.86047	0.00191702	0.00729363	-1.86562	2.4998	High	No Change	Up
SICAM_2	Intercellular adhesion molecule 2	P13598	3384	ICAM2	-0.0817953	10.8899	-1.9664	0.070263	0.18529	-4.92934	91.623	-0.268884	10.8148	-3.85061	0.00195347	0.0073892	-1.88462	2.54732	High	No Change	Down
CD97	CD97 antigen	P48960	976	CD97	-0.122234	10.5579	-2.27265	0.0400647	0.135003	-4.41694	52.2444	-0.160485	10.5284	-3.8454	0.00197302	0.00739869	-1.89467	2.57282	High	No Change	Down
MP2K3	Dual specificity mitogen-activated protein kinase kinase 3	P46734	5606	MAP2K3	-0.138825	10.5433	-2.51797	0.0252009	0.1028	-3.98359	32.862	-0.202343	10.4792	-3.84649	0.00196892	0.00739869	-1.89257	2.56747	High	No Change	Down
PERIOSTIN	Periostin	Q15063	10631	POSTN	0.103067	12.5459	2.76436	0.0156899	0.0790942	-3.53335	20.4596	0.241982	12.5331	3.84686	0.00196751	0.00739869	-1.89185	2.56563	High	No Change	Up
CARBONIC_ANHYDRASE_IV	Carbonic anhydrase 4	P22748	762	CA4	-0.0840134	10.6899	-1.18269	0.257444	0.429622	-6.02147	335.707	-0.189234	10.6519	-3.8407	0.0019908	0.00742285	-1.90371	2.59601	High	No Change	Down
GLYPICAN_3	Glypican-3	P51654	2719	GPC3	0.0546849	10.013	1.26531	0.227268	0.392828	-5.92525	296.358	0.215612	9.98949	3.82449	0.00205348	0.00763475	-1.93497	2.67774	High	No Change	Up
DSC2	Desmocollin-2	Q02487	1824	DSC2	-0.0128918	11.4136	-0.342977	0.736923	0.839167	-6.66368	960.948	0.133228	11.5004	3.8009	0.00214832	0.0079421	-1.98048	2.80141	High	No Change	Up
THROMBOSPONDIN_1	Thrombospondin-1	P07996	7057	THBS1	0.586514	11.1583	2.38577	0.0323935	0.119124	-4.21928	42.2411	0.682879	11.4013	3.79645	0.00216672	0.00798749	-1.98907	2.8254	High	No Change	Up
IL_1F7	Interleukin-37	Q9NZH6	27178	IL37	-0.108519	10.7883	-2.0488	0.0605424	0.170643	-4.79513	78.9472	-0.178411	10.741	-3.78733	0.00220489	0.00810531	-2.00666	2.87518	High	No Change	Down
RAD51	DNA repair protein RAD51 homolog 1	Q06609	5888	RAD51	-0.10922	10.9361	-1.56245	0.141425	0.292487	-5.53914	184.418	-0.197333	10.9064	-3.77995	0.0022363	0.0081629	-2.0209	2.91613	High	No Change	Down
TROPOMYOSIN_2	Tropomyosin beta chain	P07951	7169	TPM2	-0.109745	10.6042	-1.62824	0.126689	0.270146	-5.44592	165.203	-0.175388	10.564	-3.77924	0.00223932	0.0081629	-2.02227	2.92008	High	No Change	Down
WNT7A	Protein Wnt-7a	O00755	7476	WNT7A	-0.0631146	7.86184	-1.49146	0.158947	0.315555	-5.63675	207.267	-0.11833	7.76709	-3.7795	0.00223822	0.0081629	-2.02177	2.91864	High	No Change	Down
INGR2	Interferon gamma receptor 2	P38484	3460	IFNGR2	-0.0130748	8.75626	-0.420246	0.68095	0.799856	-6.63279	887.959	-0.10233	8.71664	-3.77364	0.00226351	0.00820524	-2.03309	2.95162	High	No Change	Down
ACTIVIN_AB	Inhibin beta A chain:Inhibin beta B chain heterodimer	P08476 P09529	3624 3625	INHBA INHBB	0.0155917	9.35587	0.357428	0.726325	0.833644	-6.65837	947.127	-0.170257	9.20416	-3.76257	0.00231204	0.00835792	-2.05444	3.0149	High	No Change	Down
MCP_2	C-C motif chemokine 8	P80075	6355	CCL8	-0.00904348	7.53234	-0.234033	0.818489	0.880567	-6.69676	1067.31	-0.0934441	7.46626	-3.7571	0.00233643	0.00840718	-2.06501	3.0467	High	No Change	Down
TFF3	Trefoil factor 3	Q07654	7033	TFF3	0.00392547	13.0893	0.108663	0.915076	0.947006	-6.71946	1193.26	0.111814	13.1329	3.75663	0.00233855	0.00840718	-2.06592	3.04947	High	No Change	Up
CARBONIC_ANHYDRASE_II	Carbonic anhydrase 2	P00918	760	CA2	-0.0130311	7.78498	-0.232642	0.819546	0.880979	-6.6971	1068.69	-0.131077	7.7193	-3.75238	0.0023577	0.00845273	-2.07413	3.07444	High	No Change	Down
PARK7	Protein deglycase DJ-1	Q99497	11315	PARK7	0.0572116	8.81696	1.57438	0.138649	0.288116	-5.52243	180.798	0.128182	8.7696	3.74972	0.00236973	0.0084726	-2.07925	3.09013	High	No Change	Up
BMP_RII	Bone morphogenetic protein receptor type-2	Q13873	659	BMPR2	-0.0651988	9.26753	-2.18468	0.047185	0.147312	-4.56777	61.5293	-0.0971201	9.20519	-3.73636	0.00243129	0.00866894	-2.10506	3.1704	High	No Change	Down
ASM3A	Acid sphingomyelinase-like phosphodiesterase 3a	Q92484	10924	SMPDL3A	0.154596	11.9085	2.05626	0.0597263	0.169904	-4.78283	77.8831	0.325138	12.0208	3.73389	0.00244282	0.0086863	-2.10981	3.18543	High	No Change	Up
C1_ESTERASE_INHIBITOR	Plasma protease C1 inhibitor	P05155	710	SERPING1	-0.0888012	13.0204	-2.25587	0.0413399	0.136251	-4.44592	53.9072	-0.169131	12.8805	-3.72255	0.00249657	0.00885333	-2.13171	3.25553	High	No Change	Down
PDE4D	cAMP-specific 3',5'-cyclic phosphodiesterase 4D	Q08499	5144	PDE4D	-0.126989	10.2643	-2.83683	0.0136339	0.0720333	-3.39872	17.7786	-0.171837	10.1366	-3.71607	0.00252787	0.00894002	-2.14424	3.29634	High	No Change	Down
C3D	Complement C3d fragment	P01024	718	C3	-0.0671619	13.0273	-0.832174	0.419859	0.58351	-6.36819	547.496	-0.209482	12.9776	-3.71289	0.00254333	0.0089704	-2.15037	3.31651	High	No Change	Down
JAK2	Tyrosine-protein kinase JAK2	O60674	3717	JAK2	-0.199127	16.9659	-2.81658	0.0141801	0.0737254	-3.43642	18.4909	-0.322343	16.7845	-3.70734	0.00257059	0.00904212	-2.16109	3.35206	High	No Change	Down
LRIG3	Leucine-rich repeats and immunoglobulin-like domains protein 3	Q6UXM1	121227	LRIG3	-0.107664	12.745	-2.0777	0.0574378	0.166249	-4.74738	74.8989	-0.211004	12.6073	-3.69968	0.0026087	0.00915147	-2.17588	3.40174	High	No Change	Down
SECRETIN	Secretin	P09683	6343	SCT	-0.0166452	7.34135	-0.425817	0.676985	0.796632	-6.63033	882.788	-0.0786646	7.30908	-3.68859	0.00266492	0.00932364	-2.19731	3.47505	High	No Change	Down
CONTACTIN_4	Contactin-4	Q8IWV2	152330	CNTN4	-0.0714086	12.0962	-2.34482	0.0349937	0.126151	-4.29129	45.6318	-0.124999	12.0134	-3.67514	0.00273472	0.00951682	-2.22329	3.56607	High	No Change	Down
NOTCH_1	Neurogenic locus notch homolog protein 1	P46531	4851	NOTCH1	-0.107627	14.5891	-2.87554	0.0126465	0.0693434	-3.32648	16.4911	-0.147603	14.4883	-3.67574	0.00273157	0.00951682	-2.22214	3.56196	High	No Change	Down
MCP_1	C-C motif chemokine 2	P13500	6347	CCL2	0.180251	9.87927	2.62196	0.0206494	0.0926032	-3.79513	26.9269	0.145706	9.83527	3.65332	0.00285192	0.0098983	-2.26544	3.71891	High	No Change	Up
ATP_SYNTHASE_BETA_CHAIN	ATP synthase subunit beta, mitochondrial	P06576	506	ATP5B	-0.0232165	11.0308	-0.329286	0.747017	0.843302	-6.66851	974.111	-0.179587	11.0234	-3.65164	0.00286115	0.00990399	-2.26868	3.73094	High	No Change	Down
CDK2_CYCLIN_A	Cyclin-dependent kinase 2:Cyclin-A2 complex	P24941 P20248	1017 890	CDK2 CCNA2	0.0113355	8.057	0.414188	0.685273	0.80421	-6.63543	893.596	0.106864	8.09202	3.63254	0.00296829	0.0102206	-2.30559	3.87065	High	No Change	Up
TOPOISOMERASE_I	DNA topoisomerase 1	P11387	7150	TOP1	-0.224648	9.83366	-2.33036	0.0359585	0.126485	-4.31661	46.8899	-0.571405	9.83636	-3.63283	0.00296667	0.0102206	-2.30504	3.86854	High	No Change	Down
C3ADESARG	C3a anaphylatoxin des Arginine	P01024	718	C3	-0.0699089	17.2753	-1.37842	0.190597	0.351602	-5.78538	248.539	-0.136101	17.2429	-3.62386	0.00301836	0.0103657	-2.32237	3.93595	High	No Change	Down
TRKB	BDNF/NT-3 growth factors receptor	Q16620	4915	NTRK2	-0.0657245	10.0479	-1.81655	0.0916594	0.218838	-5.1655	119.524	-0.11188	9.95903	-3.61826	0.0030511	0.0104506	-2.33319	3.97863	High	No Change	Down
IL_17_RD	Interleukin-17 receptor D	Q8NFM7	54756	IL17RD	0.0439618	8.94804	1.96625	0.0702823	0.18529	-4.92959	91.6481	0.0949653	8.98183	3.60222	0.00314683	0.0106967	-2.36418	4.10346	High	No Change	Up
PGM1	Phosphoglucomutase-1	P36871	5236	PGM1	-0.0906364	9.64358	-2.40314	0.031347	0.11688	-4.18858	40.8765	-0.175684	9.58494	-3.60477	0.00313144	0.0106967	-2.35926	4.08339	High	No Change	Down
PHOSPHOGLYCERATE_MUTASE_1	Phosphoglycerate mutase 1	P18669	5223	PGAM1	-0.0018843	11.2124	-0.0114553	0.991029	0.992882	-6.72564	1292.3	0.729738	11.0634	3.60211	0.00314752	0.0106967	-2.3644	4.10437	High	No Change	Up
I_309	C-C motif chemokine 1	P22362	6346	CCL1	-0.0997986	11.4329	-1.85995	0.0849261	0.211102	-5.09821	110.744	-0.17091	11.3349	-3.59969	0.00316219	0.0107186	-2.36906	4.12349	High	No Change	Down
DTK	Tyrosine-protein kinase receptor TYRO3	Q06418	7301	TYRO3	-0.0666915	9.07355	-2.07587	0.0576293	0.166386	-4.75041	75.1487	-0.154843	8.99251	-3.59495	0.00319122	0.010789	-2.37822	4.16135	High	No Change	Down
NAP_2	Neutrophil-activating peptide 2	P02775	5473	PPBP	0.546043	12.3047	2.46191	0.0280414	0.110572	-4.08412	36.566	0.634514	12.4631	3.57688	0.00330435	0.0111426	-2.41314	4.30888	High	No Change	Up
TROPOMYOSIN_1_ALPHA_CHAIN	Tropomyosin alpha-1 chain	P09493	7168	TPM1	-0.0824238	10.2951	-2.23142	0.0432658	0.140104	-4.48796	56.4186	-0.122851	10.2141	-3.57095	0.00334234	0.0112416	-2.4246	4.35842	High	No Change	Down
MATN2	Matrilin-2	O00339	4147	MATN2	0.0739451	13.3119	2.6071	0.0212475	0.0939544	-3.82221	27.7068	0.115896	13.2943	3.55265	0.00346247	0.0116158	-2.45997	4.51507	High	No Change	Up
IFN_G	Interferon gamma	P01579	3458	IFNG	-0.0287187	9.34195	-0.893788	0.387168	0.554007	-6.31487	504.867	-0.137121	9.24877	-3.54606	0.00350681	0.0117343	-2.4727	4.57288	High	No Change	Down
CD59	CD59 glycoprotein	P13987	966	CD59	0.054569	10.7171	1.42912	0.175809	0.335916	-5.71977	229.255	0.122715	10.6746	3.53195	0.00360361	0.0120274	-2.49996	4.69911	High	No Change	Up
CARBONIC_ANHYDRASE_X	Carbonic anhydrase-related protein 10	Q9NS85	56934	CA10	-0.0790966	9.29802	-2.31769	0.0368244	0.128793	-4.33873	48.019	-0.119005	9.27628	-3.52257	0.00366944	0.0121848	-2.51808	4.78494	High	No Change	Down
THROMBOPOIETIN_RECEPTOR	Thrombopoietin Receptor	P40238	4352	MPL	-0.0100672	7.21776	-0.308247	0.762622	0.851344	-6.67556	994.459	-0.0977469	7.1302	-3.52329	0.00366434	0.0121848	-2.51669	4.7783	High	No Change	Down
IL_18_BPA	Interleukin-18-binding protein	O95998	10068	IL18BP	-0.147064	12.898	-2.12794	0.0523887	0.15609	-4.66357	68.3149	-0.195705	12.8387	-3.52061	0.00368338	0.0122	-2.52187	4.80313	High	No Change	Down
CTAP_III	Connective tissue-activating peptide III	P02775	5473	PPBP	0.575736	13.809	2.70343	0.0176508	0.0846848	-3.64583	23.0166	0.609028	14.024	3.51463	0.00372615	0.0123104	-2.53342	4.8589	High	No Change	Up
DNAJ_HOMOLOG	Mitochondrial import inner membrane translocase subunit TIM14	Q96DA6	131118	DNAJC19	0.0418179	8.88371	1.27707	0.22321	0.390663	-5.91114	291.066	0.153662	8.95554	3.50951	0.00376319	0.0124014	-2.54332	4.9072	High	No Change	Up
MN_SOD	Superoxide dismutase [Mn], mitochondrial	P04179	6648	SOD2	-0.0935504	15.3956	-2.17917	0.0476678	0.148108	-4.57711	62.1588	-0.150125	15.2987	-3.49953	0.00383644	0.012611	-2.5626	5.00271	High	No Change	Down
EPHA5	Ephrin type-A receptor 5	P54756	2044	EPHA5	-0.10118	9.66641	-3.03211	0.0093233	0.0582072	-3.03222	12.1576	-0.127865	9.58613	-3.49044	0.00390436	0.012802	-2.58014	5.09129	High	No Change	Down
ATS1	A disintegrin and metalloproteinase with thrombospondin motifs 1	Q9UHI8	9510	ADAMTS1	0.0901328	8.35698	1.62038	0.128378	0.271244	-5.4572	167.405	0.229496	8.49992	3.48892	0.00391583	0.0128074	-2.58307	5.10624	High	No Change	Up
PDGF_AA	Platelet-derived growth factor subunit A	P04085	5154	PDGFA	0.360717	13.2355	2.23335	0.0431108	0.139949	-4.48465	56.2164	0.413677	13.3203	3.48525	0.00394377	0.0128345	-2.59018	5.14267	High	No Change	Up
IL_17_SR	Interleukin-17 receptor A	Q96F46	23765	IL17RA	-0.0296757	9.63336	-1.07111	0.302988	0.472487	-6.14297	395.096	-0.109603	9.57171	-3.46949	0.00406568	0.0131655	-2.6206	5.30165	High	No Change	Down
KPCT	Protein kinase C theta type	Q04759	5588	PRKCQ	0.0908261	10.4583	2.08888	0.0562762	0.165005	-4.72881	73.3841	0.219228	10.5303	3.46961	0.00406479	0.0131655	-2.62038	5.30049	High	No Change	Up
GIIE	Group IIE secretory phospholipase A2	Q9NZK7	30814	PLA2G2E	0.0516166	7.92612	1.11742	0.283402	0.458289	-6.09375	369.556	0.099831	7.95185	3.46406	0.0041086	0.0132716	-2.63109	5.35762	High	No Change	Up
PLASMINOGEN	Plasminogen	P00747	5340	PLG	-0.0337414	11.8941	-1.07098	0.303044	0.472487	-6.1431	395.169	-0.12748	11.8541	-3.45647	0.0041693	0.0134013	-2.64574	5.43676	High	No Change	Down
UBIQUITIN	Ubiquitin	P62979	6233	RPS27A	0.105534	10.1506	1.07527	0.301186	0.471847	-6.13861	392.747	0.579129	10.4612	3.45762	0.00416006	0.0134013	-2.64352	5.42471	High	No Change	Up
EIF_5A_1	Eukaryotic translation initiation factor 5A-1	P63241	1984	EIF5A	-0.242569	14.4882	-1.7588	0.101355	0.235773	-5.25353	132.167	-0.307309	14.6087	-3.44804	0.00423787	0.0135882	-2.66203	5.52618	High	No Change	Down
EPO	Erythropoietin	P01588	2056	EPO	-0.102881	9.90038	-2.76013	0.0158188	0.0790942	-3.54118	20.6278	-0.199784	9.97516	-3.43686	0.00433043	0.0138172	-2.6836	5.64688	High	No Change	Down
ELAFIN	Elafin	P19957	5266	PI3	-0.0327489	13.3943	-0.823007	0.424873	0.587351	-6.37584	554.035	0.131097	13.3297	3.42656	0.00441764	0.014061	-2.7035	5.76061	High	No Change	Up
LPPL	Galectin-10	Q05315	1178	CLC	0.00508688	9.11968	0.149271	0.883557	0.926883	-6.71392	1152.16	-0.107741	9.16974	-3.41817	0.00448992	0.0142563	-2.71969	5.85485	High	No Change	Down
FACTOR_H	Complement factor H	P08603	3075	CFH	-0.0177888	15.5934	-0.540662	0.597592	0.738501	-6.57257	779.26	-0.0795798	15.5654	-3.40797	0.0045794	0.0145051	-2.73937	5.97154	High	No Change	Down
MMP_3	Stromelysin-1	P08254	4314	MMP3	-0.014156	8.57316	-0.171806	0.866151	0.91229	-6.71009	1129.46	-0.166739	8.49893	-3.40251	0.00462803	0.0146237	-2.7499	6.03496	High	No Change	Down
IL_17F	Interleukin-17F	Q96PD4	112744	IL17F	-0.0796809	9.03715	-3.00936	0.00974609	0.0599937	-3.07515	12.7089	-0.118765	8.94254	-3.38297	0.00480638	0.0150777	-2.78759	6.26752	High	No Change	Down
FSTL1	Follistatin-related protein 1	Q12841	11167	FSTL1	0.0805465	15.0494	2.36544	0.0336608	0.12202	-4.2551	43.8936	0.0987602	15.0541	3.37563	0.00487513	0.0152567	-2.80174	6.35717	High	No Change	Up
EPHB6	Ephrin type-B receptor 6	O15197	2051	EPHB6	-0.0670827	10.6151	-2.2618	0.040885	0.136251	-4.43569	53.3141	-0.0923012	10.6043	-3.36948	0.0049336	0.0153294	-2.81362	6.43342	High	No Change	Down
JAML1	Junctional adhesion molecule-like	Q86YT9	120425	AMICA1	-0.0171285	8.65887	-0.6648	0.517429	0.668817	-6.49545	674.727	-0.0915516	8.58704	-3.37059	0.00492298	0.0153294	-2.81147	6.41956	High	No Change	Down
KALLIKREIN_13	Kallikrein-13	Q9UKR3	26085	KLK13	-0.0812521	9.98761	-2.76107	0.0157902	0.0790942	-3.53945	20.5904	-0.105808	9.91854	-3.3706	0.00492293	0.0153294	-2.81146	6.4195	High	No Change	Down
CIAP_2	Baculoviral IAP repeat-containing protein 3	Q13489	330	BIRC3	-0.0199886	8.61277	-0.496121	0.627827	0.760738	-6.59654	818.686	-0.101105	8.59686	-3.36786	0.0049491	0.015341	-2.81674	6.45362	High	No Change	Down
EPHB2	Ephrin type-B receptor 2	P29323	2048	EPHB2	-0.0909875	14.0527	-1.85266	0.0860258	0.211419	-5.10958	112.178	-0.183443	13.9692	-3.34937	0.00512948	0.0158625	-2.85238	6.68884	High	No Change	Down
CADHERIN_2	Cadherin-2	P19022	1000	CDH2	-0.00877439	10.586	-0.22429	0.825907	0.8849	-6.69912	1076.98	-0.0974733	10.5712	-3.34437	0.00517941	0.015979	-2.86203	6.75395	High	No Change	Down
UFC1	Ubiquitin-fold modifier-conjugating enzyme 1	Q9Y3C8	51506	UFC1	-0.158519	13.243	-2.94318	0.0110874	0.0648838	-3.19973	14.458	-0.171075	13.2643	-3.33966	0.0052268	0.0160872	-2.87109	6.81575	High	No Change	Down
IGFBP_1	Insulin-like growth factor-binding protein 1	P08833	3484	IGFBP1	0.193176	11.4523	2.1442	0.0508455	0.152536	-4.63624	66.3025	0.280491	11.2996	3.33164	0.00530868	0.0163008	-2.88655	6.92252	High	No Change	Up
MICB	MHC class I polypeptide-related sequence B	Q29980	4277	MICB	-0.0713932	9.83465	-1.99656	0.0665505	0.179527	-4.88056	86.7818	-0.143849	9.80128	-3.32674	0.00535925	0.0163515	-2.89598	6.98846	High	No Change	Down
VEGF_SR3	Vascular endothelial growth factor receptor 3	P35916	2324	FLT4	-0.0976165	13.0805	-2.37992	0.0327535	0.120065	-4.2296	42.7106	-0.120189	12.9674	-3.32823	0.00534385	0.0163515	-2.89312	6.96838	High	No Change	Down
C5A	C5a anaphylatoxin	P01031	727	C5	0.0404741	12.7727	0.769565	0.454877	0.614546	-6.41885	593.16	0.155677	12.6561	3.30502	0.00558953	0.0169242	-2.93781	7.28875	High	No Change	Up
AMYLOID_PRECURSOR_PROTEIN	Amyloid beta A4 protein	P05067	351	APP	0.298613	14.1597	2.02512	0.063201	0.175858	-4.834	82.4142	0.42182	14.2767	3.29988	0.0056455	0.0170541	-2.94771	7.36173	High	No Change	Up
FACTOR_D	Complement factor D	P00746	1675	CFD	0.0326839	9.90453	0.727666	0.479309	0.637578	-6.45073	625.02	0.116922	9.97432	3.28949	0.00576027	0.0173606	-2.96771	7.51139	High	No Change	Up
TBK1	Serine/threonine-protein kinase TBK1	Q9UHD2	29110	TBK1	0.109646	7.90378	2.28261	0.0393258	0.134346	-4.3997	51.2809	0.196106	7.96542	3.28353	0.00582723	0.017522	-2.97919	7.5987	High	No Change	Up
LG3BP	Galectin-3-binding protein	Q08380	3959	LGALS3BP	-0.0255415	9.46916	-0.505731	0.621242	0.755605	-6.59154	810.099	-0.161037	9.34736	-3.2818	0.00584679	0.0175404	-2.98252	7.62422	High	No Change	Down
ANGIOPOIETIN_1	Angiopoietin-1	Q15389	284	ANGPT1	0.318298	9.03095	2.44705	0.0288441	0.112029	-4.11062	37.6127	0.338641	9.10308	3.27624	0.00591015	0.0176898	-2.99322	7.70683	High	No Change	Up
IL_34	Interleukin-34	Q6ZMJ4	146433	IL34	-0.087267	9.24218	-2.09319	0.055835	0.164305	-4.72165	72.8088	-0.138009	9.18115	-3.27345	0.00594217	0.0177449	-2.99859	7.74859	High	No Change	Down
PROTEIN_Z_INHIBITOR	Protein Z-dependent protease inhibitor	Q9UK55	51156	SERPINA10	-0.073188	12.406	-1.85377	0.0858569	0.211419	-5.10785	111.957	-0.188105	12.2896	-3.26505	0.00603965	0.0179539	-3.01474	7.87571	High	No Change	Down
MDM2	E3 ubiquitin-protein ligase Mdm2	Q00987	4193	MDM2	0.0720786	7.21398	2.45542	0.0283893	0.110591	-4.0957	37.0196	0.129537	7.26393	3.25387	0.00617189	0.0183053	-3.03623	8.04814	High	No Change	Up
PREKALLIKREIN	Plasma kallikrein	P03952	3818	KLKB1	-0.044636	14.0901	-1.75615	0.101822	0.236438	-5.25754	132.776	-0.0811426	14.0756	-3.24743	0.0062495	0.0184934	-3.04863	8.14935	High	No Change	Down
NPS_PLA2	Phospholipase A2, membrane associated	P14555	5320	PLA2G2A	0.0906479	11.0359	1.05492	0.310065	0.481136	-6.15976	404.325	0.152528	10.9309	3.2405	0.00633397	0.018701	-3.06194	8.2595	High	No Change	Up
GOT1	Aspartate aminotransferase, cytoplasmic	P17174	2805	GOT1	-0.0661068	12.0868	-1.27762	0.223021	0.390663	-5.91048	290.82	-0.28983	11.8501	-3.22421	0.00653707	0.0192571	-3.09323	8.52434	High	No Change	Down
FAM107B	Protein FAM107B	Q9H098	83641	FAM107B	-0.0854514	10.64	-2.15652	0.0497044	0.150805	-4.61547	64.8145	-0.167202	10.518	-3.22171	0.0065689	0.0192638	-3.09805	8.56584	High	No Change	Down
N_TERMINAL_PRO_BNP	N-terminal pro-BNP	P16860	4879	NPPB	0.156104	11.0228	2.60555	0.0213107	0.0939544	-3.82503	27.7892	0.228375	11.5137	3.2222	0.00656264	0.0192638	-3.0971	8.55768	High	No Change	Up
ACTH	Corticotropin	P01189	5443	POMC	-0.0781084	8.80512	-0.975099	0.346744	0.520549	-6.23938	452.154	0.271892	9.08126	3.21218	0.00669125	0.0195349	-3.11633	8.72539	High	No Change	Up
IGFBP_2	Insulin-like growth factor-binding protein 2	P18065	3485	IGFBP2	-0.0294244	8.92969	-0.275257	0.787307	0.865116	-6.68569	1026.65	0.154475	9.07296	3.20602	0.00677166	0.0197255	-3.12816	8.83024	High	No Change	Up
PACAP_27	Pituitary adenylate cyclase-activating polypeptide 27	P18509	116	ADCYAP1	0.0278026	8.52002	0.386993	0.704823	0.81905	-6.64683	919.089	0.272068	8.45713	3.2031	0.00681017	0.0197935	-3.13378	8.88046	High	No Change	Up
SIRT2	NAD-dependent protein deacetylase sirtuin-2	Q8IXJ6	22933	SIRT2	-0.086053	12.393	-2.27502	0.039888	0.134854	-4.41285	52.0139	-0.296089	12.4091	-3.19022	0.0069822	0.0202035	-3.15848	9.10479	High	No Change	Down
TENASCIN	Tenascin	P24821	3371	TNC	-0.0745791	14.5076	-2.05059	0.0603457	0.170643	-4.79218	78.6908	-0.109329	14.4271	-3.19125	0.00696827	0.0202035	-3.1565	9.08662	High	No Change	Down
IL_1A	Interleukin-1 alpha	P01583	3552	IL1A	-0.0242878	9.51389	-0.593302	0.562836	0.713753	-6.54171	733.938	-0.156187	9.45593	-3.18341	0.00707503	0.0203277	-3.17155	9.22584	High	No Change	Down
TRYPSIN	Trypsin-1	P07477	5644	PRSS1	0.00988155	12.3881	0.243472	0.811318	0.875718	-6.69438	1057.96	0.100781	12.3868	3.18441	0.00706126	0.0203277	-3.16962	9.20788	High	No Change	Up
UB2G2	Ubiquitin-conjugating enzyme E2 G2	P60604	7327	UBE2G2	0.0105817	11.8795	0.274929	0.787554	0.865116	-6.68579	1026.97	-0.160362	11.8393	-3.18251	0.00708742	0.0203277	-3.17328	9.24199	High	No Change	Down
VCAM_1	Vascular cell adhesion protein 1	P19320	7412	VCAM1	-0.070526	13.4286	-1.81239	0.0923284	0.21987	-5.17189	120.396	-0.102577	13.4186	-3.18548	0.00704669	0.0203277	-3.16758	9.18889	High	No Change	Down
GFAP	Glial fibrillary acidic protein	P14136	2670	GFAP	-0.0357245	8.80228	-1.48161	0.161517	0.318399	-5.65003	210.619	-0.0834357	8.80088	-3.17789	0.00715109	0.0204293	-3.18213	9.32503	High	No Change	Down
TFPI	Tissue factor pathway inhibitor	P10646	7035	TFPI	-0.0847414	15.6566	-2.12149	0.0530126	0.157231	-4.67438	69.1285	-0.12433	15.52	-3.17767	0.00715418	0.0204293	-3.18256	9.32905	High	No Change	Down
B7_2	T-lymphocyte activation antigen CD86	P42081	942	CD86	-0.0994697	10.1068	-2.49138	0.026512	0.106129	-4.03138	34.5717	-0.166777	9.97882	-3.1607	0.00739332	0.0210661	-3.21508	9.64088	High	No Change	Down
BRF_1	Transcription factor IIIB 90 kDa subunit	Q92994	2972	BRF1	-0.00992421	10.8045	-0.300426	0.768451	0.854874	-6.67807	1002.06	-0.0949739	10.815	-3.15296	0.00750507	0.0213305	-3.22991	9.78661	High	No Change	Down
SPARCL1	SPARC-like protein 1	Q14515	8404	SPARCL1	0.0268826	13.6658	0.805184	0.434734	0.597187	-6.39047	566.893	0.182502	13.7193	3.15202	0.00751879	0.0213305	-3.23172	9.80451	High	No Change	Up
H6ST1	Heparan-sulfate 6-O-sulfotransferase 1	O60243	9394	HS6ST1	0.0834088	11.3224	2.08402	0.0567786	0.165393	-4.73689	74.0393	0.114979	11.2531	3.14855	0.00756947	0.0214277	-3.23836	9.87059	High	No Change	Up
ANGIOPOIETIN_4	Angiopoietin-4	Q9Y264	51378	ANGPT4	0.0606917	8.72534	1.90085	0.0789927	0.198241	-5.03396	103.007	0.176318	8.80304	3.14493	0.00762276	0.0214774	-3.24529	9.94008	High	No Change	Up
GRN	Granulins	P28799	2896	GRN	-0.0561848	14.5243	-2.00959	0.0650029	0.178587	-4.85936	84.7638	-0.0884869	14.511	-3.14506	0.00762095	0.0214774	-3.24505	9.93772	High	No Change	Down
MET	Hepatocyte growth factor receptor	P08581	4233	MET	-0.0706066	13.3009	-1.6582	0.120433	0.262818	-5.40263	157.045	-0.101199	13.2089	-3.14401	0.00763642	0.0214774	-3.24706	9.95789	High	No Change	Down
C4	Complement C4	P0C0L4, P0C0L5	720 721	C4A C4B	-0.0607919	16.5555	-1.55398	0.143426	0.294684	-5.55096	187.027	-0.121055	16.5085	-3.142	0.00766623	0.0215149	-3.25091	9.99677	High	No Change	Down
LYMPHOTACTIN	Lymphotactin	P47992	6375	XCL1	0.0566508	8.37867	1.65158	0.121793	0.264019	-5.41225	158.818	0.113545	8.42285	3.13479	0.00777409	0.0217708	-3.26471	10.1374	High	No Change	Up
DLL1	Delta-like protein 1	O00548	28514	DLL1	-0.0508105	10.9527	-1.67454	0.117135	0.257837	-5.37879	152.744	-0.0858296	10.936	-3.1305	0.00783892	0.0219053	-3.27291	10.2219	High	No Change	Down
PERL	Lactoperoxidase	P22079	4025	LPO	-0.227905	10.6158	-1.7672	0.0998915	0.232783	-5.24084	130.259	-0.144357	10.3908	-3.12349	0.00794627	0.0221579	-3.28634	10.3619	High	No Change	Down
CBPE	Carboxypeptidase E	P16870	1363	CPE	0.0680224	11.2007	1.7542	0.102166	0.236519	-5.26048	133.225	0.152036	11.2046	3.11974	0.00800409	0.0222715	-3.2935	10.4373	High	No Change	Up
CRIS3	Cysteine-rich secretory protein 3	P54108	10321	CRISP3	-0.0394793	8.14023	-1.14877	0.270695	0.444908	-6.05945	352.986	-0.118353	8.15018	-3.11835	0.00802572	0.0222831	-3.29616	10.4655	High	No Change	Down
CALCINEURIN_B_A	Calcineurin subunit B type 1	P63098	5534	PPP3R1	0.0760156	12.5377	1.74534	0.103742	0.238772	-5.2738	135.28	0.171082	12.6486	3.1048	0.00823919	0.02278	-3.32207	10.7439	High	No Change	Up
MDC	C-C motif chemokine 22	O00626	6367	CCL22	0.0306291	10.0367	0.51187	0.617052	0.753277	-6.58829	804.636	0.119133	9.93462	3.0981	0.00834691	0.023029	-3.33488	10.8844	High	No Change	Up
CARBONIC_ANHYDRASE_9	Carbonic anhydrase 9	Q16790	768	CA9	0.0764039	11.1729	1.38567	0.188424	0.349614	-5.77611	245.705	0.250176	11.1815	3.09487	0.00839934	0.0231248	-3.34106	10.9527	High	No Change	Up
IL_12	Interleukin-12	P29459, P29460	3592 3593	IL12A IL12B	-0.0344817	8.61267	-0.691571	0.500985	0.658441	-6.47686	653.284	-0.149099	8.53026	-3.09158	0.00845297	0.0232234	-3.34734	11.0227	High	No Change	Down
GP130._SOLUBLE	Interleukin-6 receptor subunit beta	P40189	3572	IL6ST	-0.0434703	12.7309	-1.21214	0.246346	0.415888	-5.98776	321.235	-0.117109	12.644	-3.08575	0.00854898	0.0234378	-3.35847	11.1479	High	No Change	Down
CD70	CD70 antigen	P32970	970	CD70	-0.00790364	7.99432	-0.191069	0.851329	0.901042	-6.7064	1110.13	-0.0921454	7.9144	-3.0803	0.0086398	0.0236372	-3.36889	11.2663	High	No Change	Down
TSG_6	Tumor necrosis factor-inducible gene 6 protein	P98066	7130	TNFAIP6	-0.0855134	10.3577	-2.22004	0.044191	0.142393	-4.50747	57.6251	-0.128804	10.2741	-3.07371	0.0087508	0.0238478	-3.38147	11.411	High	No Change	Down
BID	BH3-interacting domain death agonist	P55957	637	BID	-0.101325	10.2344	-2.08214	0.0569734	0.165591	-4.74	74.2933	-0.165422	10.2267	-3.06229	0.00894645	0.0243231	-3.40325	11.6662	High	No Change	Down
BMP_1	Bone morphogenetic protein 1	P13497	649	BMP1	-0.0142381	11.525	-0.311245	0.760392	0.851344	-6.67459	991.551	-0.160446	11.3867	-3.0534	0.00910181	0.0246941	-3.4202	11.8688	High	No Change	Down
APO_E	Apolipoprotein E	P02649	348	APOE	0.0787277	14.8703	0.868246	0.400505	0.568108	-6.33739	522.259	-0.102403	14.8661	-3.05203	0.00912596	0.0247082	-3.42281	11.9002	High	No Change	Down
ANGIOSTATIN	Angiostatin	P00747	5340	PLG	-0.0393245	14.0744	-0.920896	0.373347	0.540873	-6.29035	486.844	-0.124091	14.0081	-3.04218	0.00930176	0.0250802	-3.44159	12.1295	High	No Change	Down
IGFBP_5	Insulin-like growth factor-binding protein 5	P24593	3488	IGFBP5	0.0661661	11.1955	1.74017	0.104673	0.240489	-5.28156	136.493	0.0956608	11.2375	3.04291	0.00928857	0.0250802	-3.44019	12.1123	High	No Change	Up
THYMIDINE_KINASE	Thymidine kinase, cytosolic	P04183	7083	TK1	-0.0308554	8.80943	-1.19051	0.254458	0.427371	-6.01258	331.813	-0.0886953	8.78108	-3.03764	0.0093839	0.0251975	-3.45024	12.2366	High	No Change	Down
LEG9	Galectin-9	O00182	3965	LGALS9	-0.0949109	10.3965	-2.91093	0.0118056	0.0674183	-3.26024	15.3945	-0.12148	10.3853	-3.01939	0.0097214	0.0260502	-3.48499	12.6767	High	No Change	Down
CLUSTERIN	Clusterin	P10909	1191	CLU	0.12187	9.82519	2.59421	0.0217796	0.0953771	-3.84566	28.4006	0.116965	9.96478	3.01549	0.00979502	0.0261937	-3.49241	12.7727	High	No Change	Up
MEK1	Dual specificity mitogen-activated protein kinase kinase 1	Q02750	5604	MAP2K1	0.0683704	8.60336	2.40767	0.0310799	0.116216	-4.18058	40.5281	0.127387	8.62567	3.00069	0.0100796	0.0267899	-3.52054	13.1437	High	No Change	Up
CO8A1	Collagen alpha-1(VIII) chain	P27658	1295	COL8A1	-0.0528496	9.51161	-1.6812	0.115813	0.257034	-5.36903	151.02	-0.105323	9.41892	-2.99334	0.010224	0.027116	-3.53452	13.3321	High	No Change	Down
PIANP	PILR alpha-associated neural protein	Q8IYJ0	196500	PIANP	-0.221297	12.3408	-2.75462	0.0159884	0.0793341	-3.55138	20.8489	-0.238944	12.1828	-2.99234	0.0102438	0.027116	-3.53642	13.3579	High	No Change	Down
CSRP3	Cysteine and glycine-rich protein 3	P50461	8048	CSRP3	0.147196	10.4988	2.76375	0.0157086	0.0790942	-3.53449	20.484	0.312753	10.7137	2.98486	0.0103932	0.0273961	-3.55063	13.5527	High	No Change	Up
PTK6	Protein-tyrosine kinase 6	Q13882	5753	PTK6	0.0742259	8.36377	0.669158	0.514731	0.667366	-6.49247	671.209	0.15302	8.11175	2.98424	0.0104057	0.0273961	-3.55181	13.569	High	No Change	Up
TESTICAN_1	Testican-1	Q08629	6695	SPOCK1	-0.0221006	10.8952	-0.469572	0.646191	0.769416	-6.60989	842.633	-0.233325	10.9131	-2.98389	0.0104126	0.0273961	-3.55246	13.578	High	No Change	Down
C3B	Complement C3b	P01024	718	C3	-0.154892	14.6687	-1.31767	0.209645	0.375368	-5.86165	273.377	-0.301326	14.347	-2.9779	0.010534	0.0276041	-3.56383	13.7363	High	No Change	Down
ILT_4	Leukocyte immunoglobulin-like receptor subfamily B member 2	Q8N423	10288	LILRB2	-0.0558299	12.8581	-1.70261	0.111654	0.249928	-5.3375	145.597	-0.106045	12.815	-2.97868	0.0105181	0.0276041	-3.56236	13.7156	High	No Change	Down
ZAP70	Tyrosine-protein kinase ZAP-70	P43403	7535	ZAP70	-0.0781409	13.259	-0.987465	0.340868	0.514257	-6.2274	444.491	-0.135732	13.2459	-2.97056	0.0106846	0.0279428	-3.57777	13.9328	High	No Change	Down
CARBONIC_ANHYDRASE_6	Carbonic anhydrase 6	P23280	765	CA6	-0.0638496	13.6037	-1.70944	0.110354	0.248297	-5.32738	143.902	-0.101477	13.5396	-2.95956	0.0109144	0.0283166	-3.59863	14.2324	High	No Change	Down
GAPDH._LIVER	Glyceraldehyde-3-phosphate dehydrogenase	P04406	2597	GAPDH	0.138304	15.3409	0.882681	0.39293	0.559796	-6.32474	512.381	0.239336	15.5093	2.95972	0.010911	0.0283166	-3.59833	14.228	High	No Change	Up
IMB1	Importin subunit beta-1	Q14974	3837	KPNB1	-0.184828	11.2532	-1.10923	0.286793	0.460351	-6.10258	373.979	-0.319573	11.4024	-2.95986	0.010908	0.0283166	-3.59805	14.224	High	No Change	Down
CYSTATIN_M	Cystatin-M	Q15828	1474	CST6	-0.0630789	13.3803	-1.31648	0.210033	0.375471	-5.86311	273.883	0.112218	13.424	2.95588	0.0109923	0.0284623	-3.60561	14.334	High	No Change	Up
SEM6B	Semaphorin-6B	Q9H3T3	10501	SEMA6B	-0.0137112	11.5621	-0.212577	0.834848	0.890096	-6.70182	1088.64	0.205625	11.5746	2.94626	0.0111988	0.0289394	-3.62384	14.6032	High	No Change	Up
IFN_A_B_R1	Interferon alpha/beta receptor 1	P17181	3454	IFNAR1	-0.072536	10.4611	-1.50886	0.15449	0.308271	-5.61311	201.455	-0.167794	10.3331	-2.94288	0.011272	0.0290137	-3.63023	14.6987	High	No Change	Down
DSC3	Desmocollin-3	Q14574	1825	DSC3	-0.0238669	8.24017	-0.842209	0.414414	0.576557	-6.35974	540.396	-0.0819134	8.18624	-2.9398	0.0113394	0.0291297	-3.63607	14.7866	High	No Change	Down
PLCG1	1-phosphatidylinositol 4,5-bisphosphate phosphodiesterase gamma-1	P19174	5335	PLCG1	-0.0616121	8.8417	-2.48954	0.026605	0.106176	-4.03467	34.6929	-0.146199	8.81881	-2.93767	0.0113862	0.0291926	-3.6401	14.8476	High	No Change	Down
HGH	Somatotropin	P01241	2688	GH1	0.121854	8.27591	2.46183	0.0280454	0.110572	-4.08425	36.5712	0.149145	8.27218	2.93469	0.0114519	0.0293034	-3.64574	14.9333	High	No Change	Up
HTRA2	Serine protease HTRA2, mitochondrial	O43464	27429	HTRA2	-0.0746401	11.5111	-2.21806	0.0443539	0.142566	-4.51086	57.8375	-0.112515	11.4446	-2.92805	0.0115999	0.029624	-3.65831	15.1263	High	No Change	Down
WFKN2	WAP, Kazal, immunoglobulin, Kunitz and NTR domain-containing protein 2	Q8TEU8	124857	WFIKKN2	-0.100334	13.1919	-2.0719	0.0580485	0.167226	-4.75699	75.6952	-0.139303	13.1323	-2.92238	0.0117276	0.0298915	-3.66902	15.2927	High	No Change	Down
DAN	Neuroblastoma suppressor of tumorigenicity 1	P41271	4681	NBL1	-0.0357661	9.78641	-0.792757	0.441696	0.602313	-6.40051	575.972	0.170146	9.83793	2.91926	0.0117986	0.0300139	-3.67493	15.3854	High	No Change	Up
FLT3_LIGAND	Fms-related tyrosine kinase 3 ligand	P49771	2323	FLT3LG	-0.0085495	8.60677	-0.308404	0.762505	0.851344	-6.67551	994.307	-0.0759631	8.57764	-2.91649	0.0118618	0.030116	-3.68016	15.4678	High	No Change	Down
C5	Complement C5	P01031	727	C5	-0.00905097	12.4625	-0.372186	0.71556	0.8268	-6.65272	933.09	-0.080521	12.4364	-2.913	0.0119422	0.0302612	-3.68677	15.5726	High	No Change	Down
IGM	Immunoglobulin M	P01871	3507 3512 50802 3535	IGHM IGJ IGK@ IGL@	-0.0326935	11.6707	-1.18171	0.257818	0.429696	-6.02257	336.194	-0.0756187	11.6525	-2.90166	0.0122064	0.0308709	-3.70817	15.9172	High	No Change	Down
SAP	Serum amyloid P-component	P02743	325	APCS	-0.0409753	15.0939	-1.19624	0.252289	0.424275	-6.00604	328.985	-0.0747977	14.9592	-2.89843	0.0122829	0.0310042	-3.71428	16.0169	High	No Change	Down
ALDOLASE_A	Fructose-bisphosphate aldolase A	P04075	226	ALDOA	-0.0677301	16.0664	-1.11248	0.285446	0.459338	-6.09908	372.222	-0.156993	16.2065	-2.88878	0.0125139	0.0314051	-3.73249	16.3181	High	No Change	Down
DKK3	Dickkopf-related protein 3	Q9UBP4	27122	DKK3	0.0215581	12.4773	0.40352	0.692916	0.809539	-6.63999	903.562	0.116626	12.4979	2.89053	0.0124717	0.0314051	-3.72919	16.2631	High	No Change	Up
MAMMAGLOBIN_2	Mammaglobin-B	O75556	4246	SCGB2A1	-0.0597448	12.9643	-1.23972	0.236301	0.404158	-5.95561	308.136	-0.152191	12.8814	-2.88942	0.0124984	0.0314051	-3.73128	16.298	High	No Change	Down
CALPAIN_I	Calpain I	P07384 P04632	823 826	CAPN1 CAPNS1	-0.219653	14.4655	-2.33968	0.0353338	0.126485	-4.3003	46.0753	-0.297575	14.6766	-2.88681	0.0125616	0.0314643	-3.73621	16.3803	High	No Change	Down
MIS	Muellerian-inhibiting factor	P03971	268	AMH	-0.0858012	12.9384	-2.0106	0.0648839	0.178587	-4.85771	84.6086	-0.139068	12.8136	-2.88116	0.0126994	0.0317485	-3.74687	16.56	High	No Change	Down
MK08	Mitogen-activated protein kinase 8	P45983	5599	MAPK8	-0.0864176	9.20388	-2.23517	0.0429648	0.139938	-4.48152	56.0261	-0.242097	9.25895	-2.87508	0.0128493	0.0320617	-3.75833	16.7554	High	No Change	Down
SHC1	SHC-transforming protein 1	P29353	6464	SHC1	0.230305	12.5395	2.73771	0.01652	0.0804426	-3.58264	21.5421	0.222943	12.6081	2.87061	0.0129605	0.0322775	-3.76674	16.9005	High	No Change	Up
GA733_1_PROTEIN	Tumor-associated calcium signal transducer 2	P09758	4070	TACSTD2	-0.0907379	8.41883	-2.38558	0.0324053	0.119124	-4.21962	42.2566	-0.13168	8.36095	-2.86355	0.0131382	0.0326579	-3.78004	17.1322	High	No Change	Down
TACI	Tumor necrosis factor receptor superfamily member 13B	O14836	23495	TNFRSF13B	0.0546974	10.0543	1.51573	0.15276	0.305755	-5.60373	199.199	0.158181	10.14	2.84161	0.0137061	0.0338759	-3.82131	17.8728	High	No Change	Up
IL_1_SRII	Interleukin-1 receptor type 2	P27930	7850	IL1R2	-0.0652576	13.8545	-1.8038	0.0937261	0.221581	-5.18509	122.219	-0.101475	13.7353	-2.83941	0.0137644	0.0339557	-3.82545	17.9488	High	No Change	Down
BST1	ADP-ribosyl cyclase/cyclic ADP-ribose hydrolase 2	Q10588	683	BST1	-0.0945873	13.0212	-1.52807	0.149694	0.303468	-5.58681	195.2	-0.142424	12.9441	-2.82262	0.0142169	0.0350059	-3.85697	18.5389	High	No Change	Down
IGF_I_SR	Insulin-like growth factor 1 receptor	P08069	3480	IGF1R	-0.137823	12.9433	-2.4141	0.0307038	0.115139	-4.16918	40.0378	-0.187824	12.7972	-2.81634	0.01439	0.0352987	-3.86875	18.7645	High	No Change	Down
CK2_A1_B	Casein kinase II 2-alpha:2-beta heterotetramer	P68400 P67870	1457 1460	CSNK2A1 CSNK2B	-0.186587	11.7925	-0.960618	0.353717	0.524219	-6.25324	461.247	-0.431175	11.9541	-2.81429	0.014447	0.0353722	-3.8726	18.8389	High	No Change	Down
PLXC1	Plexin-C1	O60486	10154	PLXNC1	-0.0348788	9.49152	-1.43484	0.174203	0.334809	-5.71227	227.161	-0.0790984	9.44696	-2.81328	0.0144752	0.0353749	-3.8745	18.8757	High	No Change	Down
HPV_E7_TYPE_16	Protein E7_HPV16	P03129	1489079	E7	0.0642665	9.3748	1.29371	0.217569	0.383685	-5.891	283.709	0.220716	9.37623	2.80747	0.0146381	0.0356395	-3.88539	19.0881	High	No Change	Up
IL_23	Interleukin-23	P29460, Q9NPF7	3593 51561	IL12B IL23A	-0.0759583	10.5044	-1.9198	0.0763726	0.193527	-5.00391	99.5898	-0.158339	10.48	-2.80478	0.014714	0.0356988	-3.89042	19.1871	High	No Change	Down
MCL_1	Induced myeloid leukemia cell differentiation protein Mcl-1	Q07820	4170	MCL1	0.0747395	10.155	1.26732	0.226571	0.392141	-5.92285	295.448	-0.141433	10.1627	-2.80467	0.0147172	0.0356988	-3.89063	19.1912	High	No Change	Down
NR1D1	Nuclear receptor subfamily 1 group D member 1	P20393	9572	NR1D1	0.0697047	8.86786	1.84425	0.0873086	0.213367	-5.12266	113.85	0.0935692	8.91274	2.7923	0.0150718	0.0364912	-3.91379	19.6537	High	No Change	Up
ENA_78	C-X-C motif chemokine 5	P42830	6374	CXCL5	8.66701e-05	9.01437	0.00266465	0.997913	0.997913	-6.72571	1301.28	-0.0817519	8.97158	-2.79018	0.0151334	0.0365724	-3.91776	19.734	High	No Change	Down
BAFF	Tumor necrosis factor ligand superfamily member 13B	Q9Y275	10673	TNFSF13B	-0.0497308	10.004	-1.27078	0.225374	0.391628	-5.9187	293.887	-0.123984	9.92487	-2.77947	0.0154486	0.0370659	-3.93779	20.1449	High	No Change	Down
BMP_6	Bone morphogenetic protein 6	P22004	654	BMP6	-0.0693906	14.6247	-1.16824	0.263025	0.436147	-6.03775	342.985	-0.20097	14.457	-2.77775	0.0154998	0.0370659	-3.94101	20.2117	High	No Change	Down
IL_18_RA	Interleukin-18 receptor 1	Q13478	8809	IL18R1	-0.125454	13.1781	-2.57789	0.022472	0.0958365	-3.8753	29.3035	-0.163145	13.0562	-2.77747	0.015508	0.0370659	-3.94152	20.2225	High	No Change	Down
PAK3	Serine/threonine-protein kinase PAK 3	O75914	5063	PAK3	-0.0493848	9.79657	-1.0905	0.294669	0.467813	-6.12257	384.248	-0.102887	9.75912	-2.77835	0.0154819	0.0370659	-3.93989	20.1884	High	No Change	Down
SIG14	Sialic acid-binding Ig-like lectin 14	Q08ET2	100049587	SIGLEC14	-0.0239317	13.1948	-0.801802	0.436622	0.59852	-6.39322	569.355	-0.0926395	13.1708	-2.78018	0.0154275	0.0370659	-3.93646	20.1174	High	No Change	Down
C9	Complement component C9	P02748	735	C9	-0.0706134	15.7386	-2.01248	0.0646635	0.178406	-4.85464	84.3213	-0.0675756	15.6877	-2.77131	0.0156929	0.037371	-3.95304	20.4636	High	No Change	Down
IL_11	Interleukin-11	P20809	3589	IL11	0.0656218	8.03406	1.39098	0.186842	0.348328	-5.76929	243.642	0.174508	8.1585	2.77196	0.0156734	0.037371	-3.95183	20.4381	High	No Change	Up
CBX5	Chromobox protein homolog 5	P45973	23468	CBX5	-0.0520551	8.39546	-2.0318	0.0624399	0.174484	-4.82305	81.4216	-0.109691	8.37938	-2.76857	0.0157759	0.0375	-3.95816	20.5717	High	No Change	Down
HIPK3	Homeodomain-interacting protein kinase 3	Q9H422	10114	HIPK3	-0.0298739	9.14507	-0.924304	0.371634	0.540621	-6.28722	484.611	-0.114363	9.07146	-2.76621	0.0158475	0.0375336	-3.96256	20.6651	High	No Change	Down
SGTA	Small glutamine-rich tetratricopeptide repeat-containing protein alpha	O43765	6449	SGTA	-0.23103	10.1972	-1.51833	0.152108	0.305755	-5.60017	198.349	-0.387278	10.484	-2.76622	0.0158473	0.0375336	-3.96254	20.6649	High	No Change	Down
6CKINE	C-C motif chemokine 21	O00585	6366	CCL21	-0.0454039	14.9814	-1.21901	0.243815	0.41259	-5.97981	317.935	-0.103435	14.8863	-2.75363	0.0162355	0.0383828	-3.98603	21.1711	High	No Change	Down
AFAMIN	Afamin	P43652	173	AFM	-0.0283464	14.572	-1.09321	0.293518	0.466555	-6.11969	382.748	-0.066171	14.5372	-2.74695	0.0164453	0.0388085	-3.99849	21.4447	High	No Change	Down
BCMA	Tumor necrosis factor receptor superfamily member 17	Q02223	608	TNFRSF17	-0.049741	12.9863	-1.51746	0.152327	0.305755	-5.60136	198.634	-0.0939631	12.889	-2.74218	0.0165966	0.039095	-4.00737	21.642	High	No Change	Down
SLAF5	SLAM family member 5	Q9UIB8	8832	CD84	-0.0613842	12.3933	-1.31839	0.209412	0.375368	-5.86076	273.073	-0.0993313	12.407	-2.74092	0.016637	0.0391194	-4.00973	21.6946	High	No Change	Down
HB_EGF	Heparin-binding EGF-like growth factor	Q99075	1839	HBEGF	-0.0656197	8.04897	-1.80432	0.0936407	0.221581	-5.18429	122.107	-0.0677702	8.00751	-2.73722	0.0167556	0.0393274	-4.01661	21.8493	High	No Change	Down
HGFA	Hepatocyte growth factor activator	Q04756	3083	HGFAC	-0.0396794	11.3856	-1.48898	0.159591	0.315555	-5.6401	208.107	-0.0771543	11.3703	-2.72876	0.01703	0.0398996	-4.03236	22.2071	High	No Change	Down
ARI3A	AT-rich interactive domain-containing protein 3A	Q99856	1820	ARID3A	0.0105339	8.9264	0.0948764	0.925814	0.953581	-6.72094	1207.26	-0.248855	8.95568	-2.72697	0.0170887	0.0399655	-4.03569	22.2837	High	No Change	Down
TRY3	Trypsin-3	P35030	5646	PRSS3	-0.0799759	8.68265	-2.54064	0.024133	0.100298	-3.94273	31.4695	-0.125316	8.6314	-2.72465	0.0171648	0.0400716	-4.04	22.3828	High	No Change	Down
GDF_11	Growth/differentiation factor 11	O95390	10220	GDF11	-0.0584425	9.8087	-1.39221	0.186478	0.348146	-5.76771	243.167	-0.0988368	9.78591	-2.72271	0.0172289	0.0401496	-4.04361	22.4665	High	No Change	Down
CHK1	Serine/threonine-protein kinase Chk1	O14757	1111	CHEK1	0.0375703	9.02596	1.43304	0.174708	0.335286	-5.71463	227.82	0.0973103	9.09181	2.72177	0.0172599	0.0401499	-4.04535	22.5069	High	No Change	Up
ADAMTS_5	A disintegrin and metalloproteinase with thrombospondin motifs 5	Q9UNA0	11096	ADAMTS5	-0.0657196	8.26453	-2.68746	0.0182031	0.0857581	-3.6752	23.7368	-0.0787331	8.21877	-2.71738	0.017406	0.0404178	-4.05351	22.6974	High	No Change	Down
CNTN2	Contactin-2	Q02246	6900	CNTN2	0.0150839	9.83785	0.318557	0.754961	0.849199	-6.67217	984.469	0.145875	9.8197	2.71272	0.0175624	0.0407086	-4.06217	22.9014	High	No Change	Up
FCG2A	Moderate affinity immunoglobulin gamma Fc region receptor II-a	P12318	2212	FCGR2A	-0.035886	9.53438	-1.02646	0.322803	0.496181	-6.18876	420.934	-0.0935275	9.49828	-2.70564	0.0178025	0.041192	-4.07532	23.2145	High	No Change	Down
3HIDH	3-hydroxyisobutyrate dehydrogenase, mitochondrial	P31937	11112	HIBADH	-0.0341847	9.36395	-1.29639	0.216671	0.382619	-5.88774	282.538	-0.0903006	9.30601	-2.70371	0.0178683	0.0412711	-4.07889	23.3003	High	No Change	Down
SPHINGOSINE_KINASE_1	Sphingosine kinase 1	Q9NYA1	8877	SPHK1	-0.303355	10.5874	-2.56449	0.0230563	0.0978233	-3.89959	30.0655	-0.397459	10.7236	-2.70149	0.0179447	0.0413742	-4.08301	23.3999	High	No Change	Down
TROPONIN_T	Troponin T, cardiac muscle	P45379	7139	TNNT2	0.181654	11.8059	2.99933	0.00993863	0.060607	-3.09407	12.96	0.284972	12.2659	2.69608	0.0181317	0.0417317	-4.09304	23.6438	High	No Change	Up
CAMK1	Calcium/calmodulin-dependent protein kinase type 1	Q14012	8536	CAMK1	-0.0988368	11.7493	-2.62941	0.0203558	0.0916013	-3.78153	26.544	-0.121175	11.6509	-2.69105	0.0183073	0.0419485	-4.10236	23.8727	High	No Change	Down
CD109	CD109 antigen	Q6YHK3	135228	CD109	-0.0999838	11.9254	-1.83816	0.0882489	0.21486	-5.13211	115.077	-0.145321	11.8197	-2.69028	0.0183346	0.0419485	-4.1038	23.9083	High	No Change	Down
DKK_4	Dickkopf-related protein 4	Q9UBT3	27121	DKK4	0.283421	12.1137	3.04954	0.00901154	0.0579965	-2.99928	11.751	0.215136	12.1344	2.68897	0.0183807	0.0419485	-4.10623	23.9684	High	No Change	Up
FACTOR_I	Complement factor I	P05156	3426	CFI	-0.0429305	15.1838	-1.13609	0.275783	0.450433	-6.07342	359.621	-0.0703684	15.1443	-2.69197	0.0182752	0.0419485	-4.10067	23.8309	High	No Change	Down
ILT_2	Leukocyte immunoglobulin-like receptor subfamily B member 1	Q8NHL6	10859	LILRB1	-0.057643	11.459	-1.47718	0.162683	0.319251	-5.65598	212.139	-0.090377	11.3823	-2.67802	0.0187701	0.0427485	-4.12649	24.4761	High	No Change	Down
ROBO2	Roundabout homolog 2	Q9HCK4	6092	ROBO2	-0.0638415	11.8165	-1.96739	0.0701382	0.18529	-4.92775	91.4602	-0.0854859	11.727	-2.67545	0.0188629	0.0428851	-4.13125	24.5972	High	No Change	Down
IDE	Insulin-degrading enzyme	P14735	3416	IDE	-0.129621	11.0269	-0.948555	0.3596	0.528508	-6.26466	468.918	-0.305314	11.0305	-2.67104	0.0190226	0.0431022	-4.1394	24.8055	High	No Change	Down
SIGLEC_7	Sialic acid-binding Ig-like lectin 7	Q9Y286	27036	SIGLEC7	-0.0350497	10.1303	-1.29041	0.218676	0.385118	-5.895	285.154	-0.0821239	10.0986	-2.671	0.0190244	0.0431022	-4.13949	24.8078	High	No Change	Down
PF_4	Platelet factor 4	P02776	5196	PF4	0.424666	14.5804	1.89264	0.0801534	0.200768	-5.04692	104.52	0.464877	14.7812	2.66692	0.0191736	0.0433649	-4.14703	25.0024	High	No Change	Up
CD48	CD48 antigen	P09326	962	CD48	0.00980463	9.26582	0.332447	0.744683	0.842276	-6.66742	971.066	0.0668021	9.28222	2.65192	0.0197317	0.0443964	-4.17472	25.7302	High	No Change	Up
SECTM1	Secreted and transmembrane protein 1	Q8WVN6	6398	SECTM1	0.00343667	9.91088	0.1288	0.899425	0.937499	-6.71693	1172.85	0.0962364	10.0473	2.65248	0.0197105	0.0443964	-4.17369	25.7025	High	No Change	Up
ANK2	Ankyrin-2	Q01484	287	ANK2	-0.00698621	8.92533	-0.313192	0.758945	0.851344	-6.67395	989.664	-0.0821664	8.86981	-2.64932	0.01983	0.0445407	-4.17952	25.8583	High	No Change	Down
FGF_4	Fibroblast growth factor 4	P08620	2249	FGF4	0.0796858	7.3825	1.773	0.0988903	0.230862	-5.23205	128.953	0.175263	7.47777	2.64665	0.0199318	0.0446924	-4.18445	25.991	High	No Change	Up
BCL_2	Apoptosis regulator Bcl-2	P10415	596	BCL2	0.070489	9.97392	0.764318	0.457894	0.614622	-6.42293	597.093	0.25744	10.1782	2.62784	0.0206615	0.0462076	-4.2191	26.9425	High	No Change	Up
LCMT1	Leucine carboxyl methyltransferase 1	Q9UIC8	51451	LCMT1	-0.0228178	10.5599	-0.584092	0.568838	0.718619	-6.5473	741.764	-0.0780934	10.5387	-2.62741	0.0206783	0.0462076	-4.21989	26.9645	High	No Change	Down
CYCLOPHILIN_F	Peptidyl-prolyl cis-trans isomerase F, mitochondrial	P30405	10105	PPIF	-0.150414	9.04099	-1.24018	0.236133	0.404158	-5.95506	307.918	-0.512845	9.47694	-2.62558	0.0207508	0.0462901	-4.22326	27.059	High	No Change	Down
DRAK2	Serine/threonine-protein kinase 17B	O94768	9262	STK17B	0.0946145	12.4871	0.864161	0.402666	0.570054	-6.34094	525.077	-0.337658	12.4936	-2.61744	0.0210758	0.046935	-4.23822	27.4829	High	No Change	Down
ON	SPARC	P09486	6678	SPARC	0.343932	14.0408	2.45803	0.0282485	0.110591	-4.09103	36.8361	0.299429	14.1193	2.61646	0.0211151	0.0469423	-4.24001	27.534	High	No Change	Up
TECK	C-C motif chemokine 25	O15444	6370	CCL25	-0.0119014	9.82589	-0.238111	0.815389	0.877956	-6.69574	1063.27	0.216363	10.1858	2.5903	0.0221957	0.049261	-4.28801	28.9432	High	No Change	Up
CADHERIN_6	Cadherin-6	P55285	1004	CDH6	-0.00424825	8.71077	-0.110593	0.913574	0.946202	-6.71923	1191.3	-0.0800094	8.65311	-2.58468	0.0224349	0.0494237	-4.29831	29.2551	High	No Change	Down
CXCL16._SOLUBLE	CXCL16 Soluble	Q9H2A7	58191	CXCL16	0.0355592	13.4	1.35559	0.197584	0.359119	-5.81435	257.65	0.0789033	13.3868	2.58518	0.0224136	0.0494237	-4.2974	29.2274	High	No Change	Up
MASP3	Mannan-binding lectin serine protease 1	P48740	5648	MASP1	-0.112654	12.247	-2.23809	0.0427318	0.139762	-4.47651	55.7223	-0.107138	12.1682	-2.58686	0.022342	0.0494237	-4.29432	29.1339	High	No Change	Down
OSTEOPONTIN	Osteopontin	P10451	6696	SPP1	-0.142443	12.4064	-2.43856	0.0293124	0.113098	-4.12573	38.2234	-0.182406	12.387	-2.58413	0.0224585	0.0494237	-4.29932	29.2858	High	No Change	Down
THYROXINE_BINDING_GLOBULIN	Thyroxine-binding globulin	P05543	6906	SERPINA7	-0.0292115	15.2013	-0.905307	0.381253	0.549426	-6.30453	497.154	-0.0545457	15.1948	-2.58602	0.0223775	0.0494237	-4.29585	29.1803	High	No Change	Down
GALECTIN_3	Galectin-3	P17931	3958	LGALS3	-0.0255574	14.2383	-0.518189	0.612755	0.749476	-6.58491	799.032	-0.109252	14.1369	-2.58299	0.0225074	0.049448	-4.30141	29.3496	High	No Change	Down
ANGIOGENIN	Angiogenin	P03950	283	ANG	0.0153993	11.6785	0.426007	0.676849	0.796632	-6.63024	882.611	0.0796594	11.5898	2.58113	0.0225871	0.0495397	-4.3048	29.4535	High	No Change	Up
FGF_12	Fibroblast growth factor 12	P61328	2257	FGF12	0.0143753	7.74736	0.577079	0.57343	0.720431	-6.55151	747.753	-0.0968921	7.72252	-2.57693	0.0227687	0.0498543	-4.31249	29.6904	High	No Change	Down
KALLISTATIN	Kallistatin	P29622	5267	SERPINA4	-0.0291357	15.0871	-1.06469	0.305778	0.476181	-6.14965	398.734	-0.0540617	15.0883	-2.57586	0.022815	0.049872	-4.31444	29.7507	High	No Change	Down
ANNEXIN_II	Annexin A2	P07355	302	ANXA2	-0.0861022	13.0877	-1.11422	0.284722	0.459338	-6.0972	371.278	-0.302297	13.2256	-2.57459	0.0228701	0.0499089	-4.31676	29.8226	High	No Change	Down
A_SYNUCLEIN	Alpha-synuclein	P37840	6622	SNCA	-0.113195	12.5107	-0.538967	0.598729	0.739206	-6.57352	780.742	-0.287519	12.5484	-1.63314	0.126058	0.197981	-5.88714	164.379	None	No Change	No Change
A1_ANTICHYMOTRYPSIN	Alpha-1-antichymotrypsin	P01011	12	SERPINA3	-0.108953	17.967	-2.28545	0.0391171	0.133984	-4.39477	51.0088	-0.0696064	17.9049	-1.58943	0.135623	0.209702	-5.95002	176.853	None	No Change	No Change
A2_ANTIPLASMIN	Alpha-2-antiplasmin	P08697	5345	SERPINF2	-0.0705332	10.8664	-1.49435	0.158199	0.31471	-5.63283	206.292	-0.0867892	10.8383	-2.53501	0.0246585	0.0529266	-4.38894	32.1547	None	No Change	No Change
A2_HS_GLYCOPROTEIN	Alpha-2-HS-glycoprotein	P02765	197	AHSG	0.0247777	10.8674	0.964048	0.352056	0.524219	-6.24998	459.081	-0.0386503	10.912	-0.994899	0.337678	0.427834	-6.67532	440.332	None	No Change	No Change
A2_MACROGLOBULIN	Alpha-2-macroglobulin	P01023	2	A2M	-0.125946	14.2433	-1.96299	0.0706942	0.185319	-4.93483	92.1853	-0.198496	14.1741	-1.68864	0.114763	0.183761	-5.80568	149.651	None	No Change	No Change
ABL2	Abelson tyrosine-protein kinase 2	P42684	27	ABL2	0.0471056	10.7403	1.14185	0.27346	0.447887	-6.06708	356.592	0.110044	10.8147	2.48161	0.0272863	0.0578062	-4.4857	35.5813	None	No Change	No Change
ACE2	Angiotensin-converting enzyme 2	Q9BYF1	59272	ACE2	-0.089366	8.86593	-1.9922	0.0670759	0.180483	-4.88764	87.467	-0.121448	8.82586	-2.18725	0.0473027	0.0901169	-5.00438	61.6828	None	No Change	No Change
ACTIVIN_A	Inhibin beta A chain	P08476	3624	INHBA	0.0969962	11.3732	1.95755	0.0713875	0.185319	-4.94357	93.0893	-0.0293821	11.2894	-0.577635	0.573234	0.656202	-7.00948	747.497	None	No Change	No Change
ACTIVIN_RIB	Activin receptor type-1B	P36896	91	ACVR1B	-0.0093777	8.3276	-0.145579	0.886416	0.928389	-6.71449	1155.89	-0.154534	8.23521	-2.15913	0.0498128	0.0938033	-5.05243	64.9559	None	No Change	No Change
ADAM_9	Disintegrin and metalloproteinase domain-containing protein 9	Q13443	8754	ADAM9	-0.00644304	10.3265	-0.139547	0.891088	0.930626	-6.7154	1161.98	-0.0779825	10.268	-1.32213	0.208581	0.298463	-6.30802	271.99	None	No Change	No Change
ADAMTS_4	A disintegrin and metalloproteinase with thrombospondin motifs 4	O75173	9507	ADAMTS4	0.00856213	7.30031	0.259359	0.79929	0.869455	-6.69017	1042.27	-0.0239658	7.22612	-0.843704	0.413866	0.499626	-6.81495	539.681	None	No Change	No Change
ADIPONECTIN	Adiponectin	Q15848	9370	ADIPOQ	-0.0747799	11.583	-1.73804	0.105058	0.24095	-5.28475	136.995	0.0871638	11.5028	2.21557	0.0448951	0.0866688	-4.95571	58.5432	None	No Change	No Change
AFLATOXIN_B1_ALDEHYDE_REDUCTASE	Aflatoxin B1 aldehyde reductase member 2	O43488	8574	AKR7A2	-0.185766	10.1623	-1.27464	0.224045	0.390881	-5.91407	292.155	-0.196879	10.4101	-1.59617	0.134108	0.208098	-5.94039	174.877	None	No Change	No Change
AGGRECAN	Aggrecan core protein	P16112	176	ACAN	-0.0204368	9.33432	-0.482507	0.637213	0.766989	-6.60347	830.926	0.0292944	9.31478	0.683061	0.506383	0.593205	-6.9405	660.324	None	No Change	No Change
AGR2	Anterior gradient protein 2 homolog	O95994	10551	AGR2	-0.0384382	9.51351	-1.71151	0.109964	0.248276	-5.32432	143.394	-0.0570194	9.46328	-2.09101	0.0564179	0.104138	-5.16757	73.5689	None	No Change	No Change
AIF1	Allograft inflammatory factor 1	P55008	199	AIF1	0.188963	11.1805	2.8298	0.0138212	0.0727287	-3.41183	18.0229	0.21888	11.3951	2.19826	0.0463522	0.0888247	-4.98549	60.4432	None	No Change	No Change
AIP	AH receptor-interacting protein	O00170	9049	AIP	-0.128789	11.6895	-2.91515	0.0117092	0.0673149	-3.25234	15.2688	-0.0575795	11.721	-1.43766	0.173816	0.258054	-6.15913	226.656	None	No Change	No Change
AK1A1	Alcohol dehydrogenase [NADP(+)]	P14550	10327	AKR1A1	0.0447677	11.5491	0.480105	0.638876	0.76771	-6.60468	833.094	0.127924	11.7614	1.28971	0.219296	0.308256	-6.3481	285.961	None	No Change	No Change
ALPHA_1_ANTICHYMOTRYPSIN_COMPLEX	Alpha-1-antichymotrypsin complex	P01011	12	SERPINA3	0.247743	13.1582	2.27735	0.0397143	0.134854	-4.40881	51.7874	0.0308524	13.3297	0.220044	0.829204	0.860868	-7.15986	1081.28	None	No Change	No Change
ALPHA_ENOLASE	Alpha-enolase	P06733	2023	ENO1	0.157943	14.0103	1.49013	0.159291	0.315555	-5.63853	207.715	0.175432	14.2116	1.22864	0.240665	0.331394	-6.42148	313.827	None	No Change	No Change
ALT	Alanine aminotransferase 1	P24298	2875	GPT	-0.0770522	11.5488	-1.22865	0.240292	0.407777	-5.96857	313.34	-0.211308	11.5545	-2.40662	0.0314353	0.0645988	-4.62033	40.9916	None	No Change	No Change
AMGO2	Amphoterin-induced protein 2	Q86SJ2	347902	AMIGO2	-0.0121882	11.2111	-0.280705	0.783213	0.862201	-6.6841	1021.31	0.0170017	11.1562	0.312403	0.759615	0.814542	-7.13371	990.538	None	No Change	No Change
AMINOACYLASE_1	Aminoacylase-1	Q03154	95	ACY1	-0.0627208	11.6978	-1.73448	0.105705	0.241585	-5.29009	137.839	-0.0805637	11.5833	-1.61781	0.129344	0.202391	-5.90932	168.665	None	No Change	No Change
AMNLS	Protein amnionless	Q9BXJ7	81693	AMN	-0.0550716	7.10523	-2.69525	0.0179317	0.0851976	-3.66089	23.3829	-0.0492658	7.01246	-1.73334	0.10632	0.172944	-5.7388	138.641	None	No Change	No Change
AMPK_A1B1G1	AMP Kinase (alpha1beta1gamma1)	Q13131 Q9Y478 P54619	5562 5564 5571	PRKAA1 PRKAB1 PRKAG1	0.0266741	9.02363	0.469747	0.64607	0.769416	-6.6098	842.475	-0.0469382	8.98	-1.08975	0.295323	0.386169	-6.57766	385.102	None	No Change	No Change
AMPM2	Methionine aminopeptidase 2	P50579	10988	METAP2	-0.0252381	13.5756	-0.264779	0.795199	0.868748	-6.68867	1036.94	0.157301	13.6895	1.49718	0.157875	0.238413	-6.07889	205.869	None	No Change	No Change
AN32B	Acidic leucine-rich nuclear phosphoprotein 32 family member B	Q92688	10541	ANP32B	0.055639	7.29086	1.15824	0.266945	0.440409	-6.04894	348.096	-0.0956689	7.25329	-1.00852	0.331337	0.421027	-6.66175	432.063	None	No Change	No Change
ANGIOTENSINOGEN	Angiotensinogen	P01019	183	AGT	-0.0203154	12.3213	-0.557818	0.586145	0.729591	-6.56281	764.333	-0.0402878	12.2575	-1.0706	0.303539	0.394933	-6.59798	395.815	None	No Change	No Change
ANNEXIN_I	Annexin A1	P04083	301	ANXA1	0.188885	14.8408	0.651986	0.525409	0.674197	-6.5041	685.133	0.146014	14.6983	0.50385	0.622672	0.701716	-7.05123	811.965	None	No Change	No Change
ANNEXIN_VI	Annexin A6	P08133	309	ANXA6	0.383091	12.1399	1.99629	0.0665832	0.179527	-4.881	86.8245	0.299544	12.1452	2.05046	0.0607282	0.109613	-5.23526	79.1896	None	No Change	No Change
ANTITHROMBIN_III	Antithrombin-III	P01008	462	SERPINC1	-0.0673048	16.9392	-1.12376	0.280797	0.455723	-6.08687	366.159	-0.0888122	16.9188	-2.28498	0.0394726	0.0778124	-4.83522	51.4723	None	No Change	No Change
APO_D	Apolipoprotein D	P05090	347	APOD	-0.03916	11.801	-0.598735	0.559311	0.71002	-6.53837	729.341	-0.0840575	11.7901	-2.39103	0.0323705	0.0661088	-4.64812	42.2112	None	No Change	No Change
APO_L1	Apolipoprotein L1	O14791	8542	APOL1	-0.0669105	15.1845	-1.97065	0.0697283	0.18529	-4.92249	90.9256	-0.0524233	15.1317	-1.25038	0.232878	0.322618	-6.39569	303.673	None	No Change	No Change
APOM	Apolipoprotein M	O95445	55937	APOM	-0.124122	13.5013	-2.61265	0.0210225	0.0938728	-3.81211	27.4133	-0.12884	13.3477	-2.01372	0.0648934	0.116327	-5.29598	84.6209	None	No Change	No Change
AREG	Amphiregulin	P15514	374	AREG	-0.150993	10.7147	-0.920494	0.373549	0.540873	-6.29071	487.108	-0.253859	10.8749	-1.77347	0.0992148	0.163893	-5.67784	129.376	None	No Change	No Change
ARGI1	Arginase-1	P05089	383	ARG1	0.151804	9.93199	1.55832	0.142398	0.293569	-5.54491	185.687	0.132491	9.95439	1.63615	0.125422	0.19777	-5.88277	163.551	None	No Change	No Change
ARMEL	Cerebral dopamine neurotrophic factor	Q49AH0	441549	CDNF	-0.0819534	11.8677	-1.83228	0.0891653	0.215483	-5.14122	116.272	-0.098949	11.8372	-2.21001	0.045358	0.0873042	-4.96528	59.1469	None	No Change	No Change
ARP19	cAMP-regulated phosphoprotein 19	P56211	10776	ARPP19	-0.157636	9.82877	-2.87845	0.0125753	0.0692437	-3.32104	16.3982	-0.271677	9.92002	-2.42005	0.0306505	0.0634903	-4.59634	39.9682	None	No Change	No Change
ART	Agouti-related protein	O00253	181	AGRP	-0.0534974	10.7455	-0.664479	0.517628	0.668817	-6.49567	674.987	-0.0626043	10.723	-0.840509	0.415591	0.501245	-6.81768	541.931	None	No Change	No Change
ARTEMIN	Artemin	Q5T4W7	9048	ARTN	-0.0268083	8.78401	-1.12448	0.280502	0.455723	-6.08609	365.775	-0.0204108	8.76673	-0.618824	0.546566	0.630096	-6.98383	712.722	None	No Change	No Change
ARYLSULFATASE_A	Arylsulfatase A	P15289	410	ARSA	-0.0132094	10.0003	-0.174441	0.86412	0.910886	-6.70961	1126.81	0.0019045	9.88923	0.0463976	0.963688	0.97188	-7.18456	1256.65	None	No Change	No Change
ASAHL	N-acylethanolamine-hydrolyzing acid amidase	Q02083	27163	NAAA	-0.103485	12.1049	-2.25754	0.0412112	0.136251	-4.44304	53.7394	-0.141098	12.2576	-1.33015	0.205999	0.296155	-6.29799	268.623	None	No Change	No Change
ASGR1	Asialoglycoprotein receptor 1	P07306	432	ASGR1	0.0042416	9.9792	0.0762946	0.940309	0.959797	-6.72263	1226.16	0.0301199	9.89407	0.510262	0.618295	0.698593	-7.04782	806.257	None	No Change	No Change
ATPO	ATP synthase subunit O, mitochondrial	P48047	539	ATP5O	0.0529666	9.2147	0.796024	0.439859	0.601253	-6.39788	573.576	-0.246034	9.3559	-1.08008	0.299448	0.391171	-6.58795	390.48	None	No Change	No Change
ATS15	A disintegrin and metalloproteinase with thrombospondin motifs 15	Q8TE58	170689	ADAMTS15	0.00870401	8.88376	0.273965	0.788279	0.865184	-6.68607	1027.92	0.0418127	8.9162	1.23127	0.239714	0.330684	-6.41838	312.587	None	No Change	No Change
AURKB	Aurora kinase B	Q96GD4	9212	AURKB	-0.0501494	9.38534	-1.72801	0.10689	0.243016	-5.29976	139.385	-0.0233421	9.37632	-0.697905	0.497349	0.584195	-6.92992	648.543	None	No Change	No Change
AURORA_KINASE_A	Aurora kinase A	O14965	6790	AURKA	-0.0663422	10.0533	-1.64535	0.123083	0.265055	-5.42126	160.5	-0.0761024	9.96731	-2.32207	0.0368355	0.073278	-4.77019	48.0335	None	No Change	No Change
AZUROCIDIN	Azurocidin	P20160	566	AZU1	0.0941446	8.01755	0.782698	0.447383	0.607056	-6.40852	583.388	-0.292466	8.06603	-2.36371	0.0340737	0.0691543	-4.69665	44.4321	None	No Change	No Change
B_ECGF	Fibroblast growth factor 1	P05230	2246	FGF1	-0.00845757	7.30091	-0.259083	0.799499	0.869455	-6.69025	1042.55	0.0266537	7.27058	0.543961	0.595539	0.674634	-7.02921	776.583	None	No Change	No Change
B7	T-lymphocyte activation antigen CD80	P33681	941	CD80	-0.0540932	8.97842	-1.99103	0.067217	0.18049	-4.88953	87.651	-0.0692434	8.85164	-2.37444	0.0333951	0.0678825	-4.67762	43.5472	None	No Change	No Change
B7_H1	Programmed cell death 1 ligand 1	Q9NZQ7	29126	CD274	-0.0953769	10.1017	-2.88861	0.0123294	0.0684675	-3.30204	16.0775	-0.117852	10.0023	-2.07731	0.0578409	0.105866	-5.19051	75.4246	None	No Change	No Change
B7_H2	ICOS ligand	O75144	23308	ICOSLG	0.154109	10.6635	1.06	0.30783	0.478806	-6.15451	401.41	-0.324073	10.9546	-1.31276	0.211633	0.300238	-6.31968	275.969	None	No Change	No Change
BAD	Bcl2-associated agonist of cell death	Q92934	572	BAD	-0.135732	12.0897	-0.907878	0.379941	0.548477	-6.30221	495.443	-0.187856	12.2567	-1.5158	0.15315	0.232667	-6.05331	199.708	None	No Change	No Change
BARK1	beta-adrenergic receptor kinase 1	P25098	156	ADRBK1	0.318402	11.4935	3.04535	0.00908553	0.0579965	-3.0072	11.8475	0.195345	11.7042	1.31263	0.211678	0.300238	-6.31985	276.028	None	No Change	No Change
BCAM	Basal Cell Adhesion Molecule	P50895	4059	BCAM	-0.0740106	10.5795	-1.83426	0.0888552	0.215483	-5.13815	115.867	0.0555485	10.5233	1.23967	0.236688	0.326855	-6.40844	308.642	None	No Change	No Change
BCAR3	Breast cancer anti-estrogen resistance protein 3	O75815	8412	BCAR3	0.022855	10.5051	0.615082	0.548779	0.699371	-6.52814	715.607	0.0422998	10.5641	1.04008	0.316984	0.40715	-6.62974	413.347	None	No Change	No Change
BFGF	Fibroblast growth factor 2	P09038	2247	FGF2	-0.00301554	11.1061	-0.0703068	0.944985	0.96269	-6.72309	1232.26	-0.134188	11.0983	-1.96523	0.0707927	0.125182	-5.37522	92.3137	None	No Change	No Change
BFGF_R	Fibroblast growth factor receptor 1	P11362	2260	FGFR1	-0.00746665	9.61868	-0.116378	0.909075	0.944541	-6.71854	1185.43	0.0669924	9.64437	1.57152	0.139721	0.215019	-5.97546	182.196	None	No Change	No Change
BFL1	Bcl-2-related protein A1	Q16548	597	BCL2A1	-0.0328753	9.44223	-0.689026	0.502534	0.658441	-6.47866	655.305	-0.134109	9.41584	-1.99149	0.0675389	0.120572	-5.33243	88.0707	None	No Change	No Change
BGH3	Transforming growth factor-beta-induced protein ig-h3	Q15582	7045	TGFBI	0.0809656	15.2182	1.52671	0.15003	0.303468	-5.58868	195.639	0.0509189	15.1113	0.775849	0.451518	0.53762	-6.87093	588.78	None	No Change	No Change
BLC	C-X-C motif chemokine 13	O43927	10563	CXCL13	0.225763	11.6329	2.90533	0.011935	0.0675278	-3.27074	15.5633	0.191424	11.4922	2.26675	0.0408337	0.080253	-4.86702	53.2472	None	No Change	No Change
BMP_14	Growth/differentiation factor 5	P43026	8200	GDF5	0.0892566	10.899	1.39657	0.18519	0.346734	-5.7621	241.488	0.0305285	10.9447	0.458984	0.653713	0.729766	-7.07393	852.442	None	No Change	No Change
BMP_7	Bone morphogenetic protein 7	P18075	655	BMP7	0.0986542	9.22834	2.25872	0.0411206	0.136251	-4.44101	53.6213	0.208463	9.24212	2.04395	0.0614472	0.110758	-5.24605	80.1272	None	No Change	No Change
BMX	Cytoplasmic tyrosine-protein kinase BMX	P51813	660	BMX	-0.0376418	8.20202	-1.31226	0.211414	0.37721	-5.86831	275.684	-0.0444513	8.15808	-1.25616	0.230839	0.320692	-6.38876	301.014	None	No Change	No Change
BPI	Bactericidal permeability-increasing protein	P17213	671	BPI	0.371158	11.728	1.45594	0.16838	0.326987	-5.68436	219.567	-0.301561	11.7434	-1.04394	0.315257	0.406131	-6.62576	411.095	None	No Change	No Change
BSSP4	Brain-specific serine protease 4	Q9GZN4	64063	PRSS22	-0.0733712	10.9684	-1.74934	0.103028	0.237967	-5.26779	134.348	0.0109872	10.9911	0.153286	0.880492	0.902729	-7.17316	1148.16	None	No Change	No Change
BTC	Betacellulin	P35070	685	BTC	0.0298072	9.00621	0.904116	0.381861	0.549426	-6.30561	497.947	0.0243551	9.02777	0.796044	0.440091	0.527866	-6.85471	573.878	None	No Change	No Change
BTK	Tyrosine-protein kinase BTK	Q06187	695	BTK	-0.418859	10.8971	-3.01168	0.00970223	0.0599937	-3.07078	12.6517	-0.560852	11.1273	-2.32319	0.0367584	0.073278	-4.76821	47.933	None	No Change	No Change
C_JUN	Transcription factor AP-1	P05412	3725	JUN	-0.0246081	12.7127	-0.526829	0.606903	0.745771	-6.58023	791.401	-0.0281224	12.6954	-0.550978	0.590855	0.671075	-7.02519	770.475	None	No Change	No Change
C_MYC	Myc proto-oncogene protein	P01106	4609	MYC	0.0462745	8.77242	0.78585	0.445596	0.606364	-6.40602	581.057	-0.0463266	8.70788	-1.26226	0.228704	0.318186	-6.38142	298.23	None	No Change	No Change
C1Q	Complement C1q subcomponent	P02745 P02746 P02747	712 713 714	C1QA C1QB C1QC	0.0732352	15.1445	0.633467	0.537065	0.687802	-6.51633	700.333	-0.102604	15.1978	-1.57235	0.139528	0.214975	-5.97428	181.945	None	No Change	No Change
C1QR1	Complement component C1q receptor	Q9NPY3	22918	CD93	0.0376267	13.6068	1.10297	0.289409	0.462842	-6.10929	377.39	-0.0343639	13.5961	-1.01726	0.327315	0.416727	-6.65297	426.818	None	No Change	No Change
C1R	Complement C1r subcomponent	P00736	715	C1R	0.049775	11.418	1.11318	0.285155	0.459338	-6.09833	371.842	0.135125	11.5225	2.09163	0.0563542	0.104138	-5.16653	73.4859	None	No Change	No Change
C2	Complement C2	P06681	717	C2	0.0105433	11.0882	0.409669	0.688506	0.805981	-6.63738	897.812	-0.0363382	11.0687	-0.912256	0.377997	0.468458	-6.75414	492.908	None	No Change	No Change
C34_GP41_HIV_FRAGMENT	gp41 C34 peptide, HIV	Q70626		Human-virus	0.0354645	9.61224	1.32621	0.206877	0.372379	-5.85108	269.768	-0.0303218	9.55151	-0.889585	0.389617	0.477866	-6.77472	508.06	None	No Change	No Change
C4B	Complement C4b	P0C0L4 P0C0L5	720 721	C4A C4B	-0.184185	8.44706	-1.6264	0.127084	0.270546	-5.44857	165.717	0.302637	8.42229	1.90359	0.0789996	0.135472	-5.47444	103.015	None	No Change	No Change
C5B._6_COMPLEX	Complement C5b-C6 complex	P01031,P13671	727 729	C5 C6	0.00243757	8.62295	0.0750409	0.941288	0.959797	-6.72273	1227.44	-0.0472224	8.59446	-1.82866	0.0901324	0.152164	-5.5926	117.533	None	No Change	No Change
C6	Complement component C6	P13671	729	C6	-0.0130484	16.2056	-0.215207	0.832839	0.889406	-6.70122	1086.02	-0.0403555	16.1799	-0.753753	0.464234	0.55025	-6.88823	605.361	None	No Change	No Change
C7	Complement component C7	P10643	730	C7	-0.0289047	10.2203	-0.859848	0.404957	0.5707	-6.34467	528.064	-0.0123168	10.2042	-0.419752	0.681419	0.752533	-7.0921	888.571	None	No Change	No Change
CAD15	Cadherin-15	P55291	1013	CDH15	-0.0109386	12.0741	-0.163479	0.872575	0.917575	-6.71157	1137.84	0.00505854	12.1276	0.0935983	0.926834	0.941993	-7.18103	1208.59	None	No Change	No Change
CADHERIN_E	Cadherin-1	P12830	999	CDH1	-0.0483872	15.9124	-0.795778	0.439997	0.601253	-6.39808	573.756	-0.0629483	15.849	-1.1648	0.264724	0.35396	-6.49516	345.2	None	No Change	No Change
CALCINEURIN	Calcineurin	Q08209 P63098	5530 5534	PPP3CA PPP3R1	0.0452007	9.255	0.72699	0.47971	0.637578	-6.45123	625.542	0.139042	9.34062	1.82734	0.0903416	0.15232	-5.59467	117.805	None	No Change	No Change
CALGRANULIN_B	Protein S100-A9	P06702	6280	S100A9	0.142102	13.6064	0.919908	0.373844	0.540873	-6.29125	487.493	-0.533608	13.372	-2.292	0.0389602	0.077035	-4.82295	50.8042	None	No Change	No Change
CALRETICULIN	Calreticulin	P27797	811	CALR	-0.0217627	11.0474	-0.575334	0.574577	0.720431	-6.55255	749.248	-0.0554281	10.9624	-1.65328	0.121853	0.193217	-5.85779	158.896	None	No Change	No Change
CAMK1D	Calcium/calmodulin-dependent protein kinase type 1D	Q8IU85	57118	CAMK1D	-0.0847607	10.8593	-2.65012	0.019561	0.0898843	-3.74368	25.5076	-0.064999	10.8002	-1.67493	0.117467	0.187172	-5.82596	153.176	None	No Change	No Change
CAMK2A	Calcium/calmodulin-dependent protein kinase type II subunit alpha	Q9UQM7	815	CAMK2A	0.207828	8.71803	2.66135	0.0191425	0.0885852	-3.72312	24.9619	-0.0376888	8.78617	-0.321848	0.752609	0.809691	-7.13053	981.402	None	No Change	No Change
CAMK2B	Calcium/calmodulin-dependent protein kinase type II subunit beta	Q13554	816	CAMK2B	0.26884	10.1197	2.38873	0.032213	0.119124	-4.21406	42.0058	-0.11236	10.1582	-0.71368	0.487855	0.575201	-6.91844	636.163	None	No Change	No Change
CAMK2D	Calcium/calmodulin-dependent protein kinase type II subunit delta	Q13557	817	CAMK2D	0.304249	11.4771	2.25141	0.041685	0.136681	-4.45361	54.3573	-0.102739	11.5229	-0.591926	0.563903	0.646656	-7.00077	735.33	None	No Change	No Change
CAMKK_ALPHA	Calcium/calmodulin-dependent protein kinase kinase 1	Q8N5S9	84254	CAMKK1	0.0979136	8.05018	1.1116	0.28581	0.459338	-6.10003	372.696	0.136272	8.21496	1.16618	0.264184	0.35396	-6.4936	344.496	None	No Change	No Change
CAPG	Macrophage-capping protein	P40121	822	CAPG	0.183599	10.6629	1.35752	0.196986	0.358531	-5.81192	256.87	-0.189311	10.6545	-1.33781	0.203555	0.2932	-6.28837	265.436	None	No Change	No Change
CARBONIC_ANHYDRASE_I	Carbonic anhydrase 1	P00915	759	CA1	-0.068889	15.0818	-0.360345	0.724192	0.832661	-6.65727	944.346	-0.144237	15.1902	-1.03242	0.320427	0.410763	-6.63759	417.837	None	No Change	No Change
CARBONIC_ANHYDRASE_III	Carbonic anhydrase 3	P07451	761	CA3	0.133281	11.4571	0.689838	0.50204	0.658441	-6.47809	654.66	0.297268	11.7296	1.80706	0.0935936	0.156589	-5.62614	122.046	None	No Change	No Change
CASPASE_2	Caspase-2	P42575	835	CASP2	-0.000397215	8.40263	-0.0110314	0.991361	0.992882	-6.72564	1292.73	-0.0907615	8.35063	-2.20291	0.0459566	0.0883123	-4.9775	59.9273	None	No Change	No Change
CASPASE_3	Caspase-3	P42574	836	CASP3	-0.180373	11.4962	-1.93414	0.0744428	0.191236	-4.98107	97.0735	-0.147924	11.6318	-1.01912	0.326466	0.416053	-6.6511	425.712	None	No Change	No Change
CATALASE	Catalase	P04040	847	CAT	-0.0261445	14.5236	-0.139139	0.891404	0.930626	-6.71546	1162.39	-0.0326434	14.6434	-0.218171	0.830633	0.860982	-7.1603	1083.15	None	No Change	No Change
CATE	Cathepsin E	P14091	1510	CTSE	0.0113961	8.81902	0.300383	0.768483	0.854874	-6.67808	1002.1	0.0803965	8.78695	2.42241	0.0305144	0.0633596	-4.59212	39.7907	None	No Change	No Change
CATHEPSIN_A	Lysosomal protective protein	P10619	5476	CTSA	0.0876789	12.1178	0.824145	0.424249	0.58711	-6.37489	553.22	0.0979352	12.1041	1.20945	0.247711	0.33756	-6.44396	323.015	None	No Change	No Change
CATHEPSIN_D	Cathepsin D	P07339	1509	CTSD	-0.143838	9.1875	-2.16667	0.048782	0.149438	-4.59831	63.6117	0.206778	9.29606	0.910111	0.379086	0.468626	-6.75611	494.328	None	No Change	No Change
CATHEPSIN_H	Cathepsin H	P09668	1512	CTSH	-0.0835544	9.34174	-1.96994	0.0698182	0.18529	-4.92364	91.043	-0.0337564	9.28818	-0.54623	0.594022	0.6735	-7.02792	774.605	None	No Change	No Change
CATHEPSIN_V	Cathepsin L2	O60911	1515	CTSV	-0.0207879	11.3953	-0.408627	0.689252	0.805981	-6.63782	898.785	-0.00622093	11.4388	-0.114269	0.910744	0.928532	-7.17873	1187.61	None	No Change	No Change
CBG	Corticosteroid-binding globulin	P08185	866	SERPINA6	-0.0425478	9.57607	-1.01807	0.326629	0.498539	-6.19718	425.924	-0.0592425	9.59454	-1.31978	0.209343	0.299225	-6.31095	272.983	None	No Change	No Change
CD177	CD177 antigen	Q8N6Q3	57126	CD177	0.0596408	9.16582	2.68395	0.0183269	0.0860312	-3.68166	23.8983	0.009403	9.11627	0.262568	0.796938	0.838037	-7.14894	1039.21	None	No Change	No Change
CD22	B-cell receptor CD22	P20273	933	CD22	-0.0404553	9.5854	-1.62004	0.128451	0.271244	-5.45769	167.5	-0.0622411	9.58396	-1.46394	0.166619	0.24907	-6.12399	217.271	None	No Change	No Change
CD244	Natural killer cell receptor 2B4	Q9BZW8	51744	CD244	0.0282471	7.32214	0.889059	0.389614	0.555679	-6.31909	508.057	0.038517	7.30442	1.26316	0.22839	0.318089	-6.38034	297.821	None	No Change	No Change
CD27	CD27 antigen	P26842	939	CD27	-0.00135978	12.331	-0.0273042	0.978619	0.985415	-6.72531	1276.12	-0.0749371	12.3763	-1.61365	0.130249	0.203439	-5.91532	169.845	None	No Change	No Change
CD30_LIGAND	Tumor necrosis factor ligand superfamily member 8	P32971	944	TNFSF8	-0.00123803	11.1042	-0.0431194	0.966241	0.976719	-6.72472	1259.98	0.0397212	11.1354	1.05951	0.308373	0.400823	-6.60961	402.118	None	No Change	No Change
CD39	Ectonucleoside triphosphate diphosphohydrolase 1	P49961	953	ENTPD1	-0.0447164	10.3052	-1.63047	0.126215	0.269575	-5.44272	164.584	-0.0406281	10.2909	-1.429	0.176246	0.260759	-6.17062	229.824	None	No Change	No Change
CD40_LIGAND._SOLUBLE	CD40 ligand	P29965	959	CD40LG	-0.0693787	8.32308	-1.05058	0.311983	0.48239	-6.16423	406.825	-0.0176347	8.33179	-0.301307	0.767875	0.819263	-7.13732	1001.31	None	No Change	No Change
CD47	Leukocyte surface antigen CD47	Q08722	961	CD47	-0.0346118	9.00792	-0.515143	0.614825	0.751261	-6.58655	801.731	-0.0353644	9.12945	-0.402591	0.693694	0.762654	-7.09956	904.577	None	No Change	No Change
CD5L	CD5 antigen-like	O43866	922	CD5L	-0.00666677	11.0434	-0.220843	0.828536	0.886989	-6.69992	1080.41	-0.0396835	11.0467	-1.10796	0.287662	0.379191	-6.55806	375.112	None	No Change	No Change
CD63	CD63 antigen	P08962	967	CD63	-0.0296613	8.44768	-0.721358	0.483056	0.640638	-6.45538	629.905	-0.0367929	8.51197	-0.671536	0.513462	0.60042	-6.94857	669.555	None	No Change	No Change
CD83	CD83 antigen	Q01151	9308	CD83	-0.113705	8.42478	-2.03223	0.0623916	0.174484	-4.82235	81.3586	-0.0786159	8.27682	-1.34941	0.199899	0.289211	-6.27371	260.668	None	No Change	No Change
CDC37	Hsp90 co-chaperone Cdc37	Q16543	11140	CDC37	-0.0136392	8.3837	-0.332264	0.744817	0.842276	-6.66748	971.242	0.0743957	8.46411	1.22043	0.243662	0.334362	-6.43114	317.735	None	No Change	No Change
CDK1_CYCLIN_B	Cyclin-dependent kinase 1:G2/mitotic-specific cyclin-B1 complex	P06493 P14635	983 891	CDC2 CCNB1	-0.0197591	8.9553	-0.48182	0.637688	0.766989	-6.60382	831.546	-0.039796	8.97992	-0.633205	0.537418	0.621197	-6.97447	700.794	None	No Change	No Change
CDK5_P35	Cyclin-dependent kinase 5:Cyclin-dependent kinase 5 activator 1 complex	Q00535 Q15078	1020 8851	CDK5 CDK5R1	-0.0500363	10.1339	-1.22907	0.240139	0.407777	-5.96808	313.141	-0.0701206	10.1004	-1.84533	0.08754	0.14875	-5.56655	114.152	None	No Change	No Change
CDON	Cell adhesion molecule-related/down-regulated by oncogenes	Q4KMG0	50937	CDON	-0.0279335	13.2383	-0.879693	0.39449	0.560795	-6.32737	514.415	-0.0871605	13.1249	-2.37874	0.0331264	0.0674413	-4.66998	43.1968	None	No Change	No Change
CFC1	Cryptic protein	P0CG37	55997	CFC1	-0.0270199	10.6813	-0.626718	0.541349	0.691252	-6.5207	705.919	-0.108296	10.7851	-1.07346	0.302302	0.39411	-6.59497	394.202	None	No Change	No Change
CGA	Chromogranin-A	P10645	1113	CHGA	-0.0424569	12.308	-0.96754	0.350371	0.523152	-6.24664	456.884	-0.0996366	12.2654	-0.470864	0.645426	0.722368	-7.06812	841.635	None	No Change	No Change
CGMP_STIMULATED_PDE	cGMP-dependent 3',5'-cyclic phosphodiesterase	O00408	5138	PDE2A	0.0190866	12.133	0.388162	0.703977	0.818797	-6.64636	917.987	-0.0225861	12.2087	-0.428015	0.675542	0.748373	-7.08841	880.907	None	No Change	No Change
CHIP	E3 ubiquitin-protein ligase CHIP	Q9UNE7	10273	STUB1	0.0473253	9.57823	0.656359	0.522678	0.672014	-6.50117	681.572	-0.0532109	9.77405	-0.343353	0.736741	0.797882	-7.12294	960.711	None	No Change	No Change
CHKB	Choline/ethanolamine kinase	Q9Y259	1120	CHKB	-0.0414373	10.8326	-0.691127	0.501255	0.658441	-6.47718	653.636	0.0693406	10.9287	0.872874	0.398335	0.484744	-6.78959	519.429	None	No Change	No Change
CHYMASE	Chymase	P23946	1215	CMA1	0.0684017	9.51226	0.787939	0.444414	0.605387	-6.40436	579.516	-0.129523	9.59549	-0.9316	0.368273	0.459022	-6.73623	480.228	None	No Change	No Change
CLC4K	C-type lectin domain family 4 member K	Q9UJ71	50489	CD207	0.00590831	7.45665	0.19143	0.851052	0.901042	-6.70633	1109.77	0.00546281	7.42664	0.211295	0.835885	0.865738	-7.16188	1089.99	None	No Change	No Change
CLM6	CMRF35-like molecule 6	Q08708	10871	CD300C	0.00360886	11.8204	0.0969275	0.924215	0.952686	-6.72073	1205.18	-0.0309874	11.8506	-0.900477	0.384004	0.473206	-6.76489	500.741	None	No Change	No Change
CNDP1	Beta-Ala-His dipeptidase	Q96KN2	84735	CNDP1	-0.0586459	12.2388	-1.47472	0.163336	0.32005	-5.65929	212.99	0.026137	12.2503	0.367867	0.718805	0.784022	-7.1137	937.322	None	No Change	No Change
CNTFR_ALPHA	Ciliary neurotrophic factor receptor subunit alpha	P26992	1271	CNTFR	-0.104888	12.9447	-2.33704	0.0355095	0.126485	-4.30491	46.3043	0.00834378	12.8931	0.122165	0.904609	0.923827	-7.17774	1179.61	None	No Change	No Change
COAGULATION_FACTOR_IX	Coagulation factor IX	P00740	2158	F9	-0.0188661	13.1946	-0.765419	0.45726	0.614546	-6.42208	596.267	-0.025904	13.1326	-1.17284	0.261594	0.351576	-6.48605	341.119	None	No Change	No Change
COAGULATION_FACTOR_IXAB	Coagulation factor IXab	P00740	2158	F9	-0.0120413	12.7188	-0.483238	0.636708	0.766989	-6.60311	830.267	-0.00346973	12.6482	-0.155735	0.878599	0.902102	-7.17275	1145.69	None	No Change	No Change
COAGULATION_FACTOR_V	Coagulation Factor V	P12259	2153	F5	-0.0995738	15.6347	-2.4215	0.0302761	0.114523	-4.15605	39.48	-0.0241361	15.566	-0.239901	0.814093	0.851958	-7.155	1061.58	None	No Change	No Change
COAGULATION_FACTOR_VII	Coagulation factor VII	P08709	2155	F7	-0.081395	8.90523	-1.26831	0.226228	0.392068	-5.92166	295.001	-0.0257247	8.89428	-0.581057	0.570992	0.65421	-7.00741	744.574	None	No Change	No Change
COAGULATION_FACTOR_X	Coagulation Factor X	P00742	2159	F10	-0.0290778	12.5812	-0.990632	0.339374	0.51319	-6.22431	442.544	-0.0535113	12.4964	-1.75634	0.102194	0.167964	-5.70397	133.261	None	No Change	No Change
COAGULATION_FACTOR_XA	Coagulation factor Xa	P00742	2159	F10	-0.0827814	12.411	-2.18607	0.0470639	0.147312	-4.56541	61.3713	-0.0164303	12.2781	-0.5048	0.622023	0.70159	-7.05073	811.118	None	No Change	No Change
COAGULATION_FACTOR_XI	Coagulation Factor XI	P03951	2160	F11	-0.0410365	10.5241	-1.00306	0.333557	0.506709	-6.2121	434.958	0.00364732	10.4742	0.122031	0.904713	0.923827	-7.17775	1179.75	None	No Change	No Change
COFILIN_1	Cofilin-1	P23528	1072	CFL1	-0.0892569	12.0529	-1.09599	0.292341	0.46525	-6.11673	381.213	-0.21113	12.0511	-2.43231	0.0299502	0.0623366	-4.57439	39.0551	None	No Change	No Change
COLEC12	Collectin-12	Q5KU26	81035	COLEC12	-0.0273743	11.7067	-0.608827	0.552796	0.703583	-6.53208	720.846	-0.0721884	11.6165	-1.46489	0.166365	0.248976	-6.12272	216.94	None	No Change	No Change
COLLECTIN_KIDNEY_1	Collectin-11	Q9BWP8	78989	COLEC11	-0.0520545	13.8566	-1.22146	0.242916	0.411696	-5.97696	316.763	0.0626041	13.6458	0.762742	0.459034	0.545573	-6.88125	598.58	None	No Change	No Change
COMMD7	COMM domain-containing protein 7	Q86VX2	149951	COMMD7	0.0722754	10.4646	1.4221	0.177799	0.338232	-5.72896	231.85	-0.0137317	10.456	-0.221697	0.827943	0.860244	-7.15948	1079.64	None	No Change	No Change
COMPLEMENT_FACTOR_H_RELATED_5	Complement factor H-related protein 5	Q9BXR6	81494	CFHR5	0.0509885	9.88072	1.43535	0.174061	0.334809	-5.7116	226.975	0.035528	9.90097	0.852556	0.409111	0.494801	-6.80734	533.481	None	No Change	No Change
CONA1	Collagen alpha-1(XXIII) chain	Q86Y22	91522	COL23A1	0.0360361	7.63201	1.31174	0.211585	0.37721	-5.86895	275.906	-0.0404795	7.68544	-0.469113	0.646644	0.723111	-7.06899	843.224	None	No Change	No Change
CONTACTIN_1	Contactin-1	Q12860	1272	CNTN1	-0.12368	8.20114	-1.54269	0.146129	0.298433	-5.56663	190.553	0.0474444	8.18214	0.727695	0.479512	0.566301	-6.90805	625.284	None	No Change	No Change
COX_2	Prostaglandin G/H synthase 2	P35354	5743	PTGS2	0.140683	10.1675	1.041	0.316248	0.487253	-6.17403	412.387	-0.298501	10.0813	-1.76707	0.100317	0.165505	-5.68761	130.814	None	No Change	No Change
CPNE1	Copine-1	Q99829	8904	CPNE1	-0.00591537	10.428	-0.0451959	0.964616	0.975833	-6.72463	1257.86	-0.111786	10.5634	-0.90402	0.38219	0.471416	-6.76167	498.376	None	No Change	No Change
CRIPTO	Teratocarcinoma-derived growth factor 1	P13385	6997	TDGF1	-0.0555292	9.60803	-1.55892	0.142257	0.293569	-5.54408	185.503	-0.117555	9.50541	-2.43796	0.0296329	0.0617746	-4.56426	38.6412	None	No Change	No Change
CRK	Adapter molecule crk	P46108	1398	CRK	-0.113705	11.9278	-1.23464	0.238126	0.406747	-5.96157	310.517	-0.157673	12.0039	-1.83491	0.0891536	0.150902	-5.58286	116.256	None	No Change	No Change
CRTAM	Cytotoxic and regulatory T-cell molecule	O95727	56253	CRTAM	-0.0360012	9.14508	-0.564862	0.581478	0.725458	-6.55872	758.248	-0.0602009	9.18278	-0.853285	0.408721	0.494788	-6.80671	532.973	None	No Change	No Change
CSK	Tyrosine-protein kinase CSK	P41240	1445	CSK	-0.188189	10.9094	-1.73001	0.106523	0.242604	-5.29678	138.906	-0.239723	11.1694	-1.11777	0.283602	0.37508	-6.54739	369.817	None	No Change	No Change
CSK21	Casein kinase II subunit alpha	P68400	1457	CSNK2A1	-0.0436033	8.37439	-0.983784	0.342609	0.515692	-6.23098	446.763	-0.163683	8.36162	-1.94906	0.0728662	0.12784	-5.40141	95.0175	None	No Change	No Change
CTACK	C-C motif chemokine 27	Q9Y4X3	10850	CCL27	-0.0152891	9.35431	-0.246283	0.809187	0.875718	-6.69366	1055.18	0.0262332	9.41862	0.568041	0.579544	0.662844	-7.01522	755.725	None	No Change	No Change
CTGF	Connective tissue growth factor	P29279	1490	CTGF	-0.0663002	10.0615	-1.43123	0.175216	0.335766	-5.71701	228.482	-0.173831	10.0118	-2.53054	0.0248691	0.0532909	-4.39708	32.4293	None	No Change	No Change
CYCLIN_B1	G2/mitotic-specific cyclin-B1	P14635	891	CCNB1	0.0737334	8.65996	1.96879	0.0699627	0.18529	-4.9255	91.2313	0.0525444	8.64167	1.8467	0.0873302	0.148587	-5.5644	113.879	None	No Change	No Change
CYCLOPHILIN_A	Peptidyl-prolyl cis-trans isomerase A	P62937	5478	PPIA	-0.169961	16.1164	-1.80788	0.0930588	0.221205	-5.17882	121.349	-0.127119	16.2233	-1.68122	0.116219	0.185638	-5.81667	151.55	None	No Change	No Change
CYSTATIN_S	Cystatin-S	P01036	1472	CST4	-0.0269468	7.388	-0.4377	0.668559	0.790023	-6.62497	871.8	0.0357196	7.24659	0.778274	0.450136	0.536463	-6.869	586.977	None	No Change	No Change
CYTD	Cystatin-D	P28325	1473	CST5	-0.182361	12.5948	-2.0474	0.0606964	0.170709	-4.79743	79.1482	0.12689	12.4745	1.56053	0.142286	0.217938	-5.99097	185.541	None	No Change	No Change
CYTIDYLATE_KINASE	UMP-CMP kinase	P30085	51727	CMPK1	-0.0663045	12.3843	-0.844696	0.413072	0.57579	-6.35763	538.646	-0.087525	12.4521	-1.73911	0.105271	0.171723	-5.73009	137.273	None	No Change	No Change
CYTT	Cystatin-SA	P09228	1470	CST2	-0.138797	14.0785	-1.99702	0.0664954	0.179527	-4.87981	86.71	0.156956	14.0535	2.11359	0.0541435	0.101228	-5.12961	70.6031	None	No Change	No Change
D_DIMER	D-dimer	P02671 P02675 P02679	2243 2244 2266	FGA FGB FGG	-0.00300004	13.5809	-0.0898284	0.929749	0.95462	-6.72144	1212.39	0.0358022	13.5502	1.03717	0.318286	0.40842	-6.63272	415.044	None	No Change	No Change
DAF	Complement decay-accelerating factor	P08174	1604	CD55	0.0776221	14.0236	2.0976	0.0553861	0.163527	-4.7143	72.2235	0.0479579	13.9958	1.31439	0.211101	0.300238	-6.31766	275.276	None	No Change	No Change
DBNL	Drebrin-like protein	Q9UJU6	28988	DBNL	-0.0384503	11.0029	-1.53561	0.147845	0.300526	-5.57641	192.79	-0.073101	11.0336	-0.909247	0.379525	0.468626	-6.7569	494.901	None	No Change	No Change
DC_SIGN	CD209 antigen	Q9NNX6	30835	CD209	0.0596326	10.5364	2.55168	0.0236286	0.0988314	-3.92278	30.8118	0.0236531	10.4609	0.78097	0.448603	0.535614	-6.86685	584.978	None	No Change	No Change
DCR3	Tumor necrosis factor receptor superfamily member 6B	O95407	8771	TNFRSF6B	0.0138806	9.26659	0.391335	0.701687	0.817224	-6.64506	914.999	0.000954199	9.20305	0.0333369	0.973905	0.979912	-7.18512	1269.97	None	No Change	No Change
DEAD_BOX_PROTEIN_19B	ATP-dependent RNA helicase DDX19B	Q9UMR2	11269	DDX19B	-0.0495724	10.5892	-0.575163	0.574688	0.720431	-6.55265	749.394	-0.109484	10.7174	-0.972624	0.34823	0.437554	-6.69715	454.092	None	No Change	No Change
DERM	Dermatopontin	Q07507	1805	DPT	0.103129	11.9565	2.65095	0.0195298	0.0898843	-3.74216	25.4668	0.0880396	11.8711	2.54924	0.0240004	0.0517809	-4.36303	31.2965	None	No Change	No Change
DESMOGLEIN_1	Desmoglein-1	Q02413	1828	DSG1	-0.0455107	11.1044	-1.18625	0.25608	0.428603	-6.01742	333.928	-0.0358211	11.1379	-0.969634	0.349665	0.43834	-6.70004	455.963	None	No Change	No Change
DHH	Desert hedgehog protein N-product	O43323	50846	DHH	-0.126725	8.81151	-1.08179	0.298381	0.469709	-6.13177	389.089	-0.15732	8.92718	-1.50138	0.1568	0.237383	-6.07314	204.468	None	No Change	No Change
DISCOIDIN_DOMAIN_RECEPTOR_2	Discoidin domain-containing receptor 2	Q16832	4921	DDR2	0.0234633	10.6861	0.953842	0.357013	0.527038	-6.25967	465.545	0.0807527	10.6764	1.95213	0.0724685	0.127627	-5.39645	94.499	None	No Change	No Change
DLL4	Delta-like protein 4	Q9NR61	54567	DLL4	-0.000778442	8.74644	-0.025813	0.979786	0.985829	-6.72536	1277.64	0.0554082	8.73816	1.18425	0.257205	0.347826	-6.47305	335.395	None	No Change	No Change
DLRB1	Dynein light chain roadblock-type 1	Q9NP97	83658	DYNLRB1	0.0417273	9.2788	0.495052	0.628562	0.760921	-6.59709	819.644	-0.0239303	9.35827	-0.26488	0.795194	0.837553	-7.14829	1036.93	None	No Change	No Change
DPP2	Dipeptidyl peptidase 2	Q9UHL4	29952	DPP7	-0.0424132	10.3599	-1.73634	0.105367	0.241235	-5.28731	137.398	-0.0707558	10.3621	-1.86941	0.0839144	0.143148	-5.52868	109.424	None	No Change	No Change
DR6	Tumor necrosis factor receptor superfamily member 21	O75509	27242	TNFRSF21	-0.0468777	12.9379	-1.27738	0.223105	0.390663	-5.91077	290.929	-0.0762449	12.8803	-2.21359	0.0450597	0.0868581	-4.95912	58.7579	None	No Change	No Change
DRG_1	Vacuolar protein sorting-associated protein VTA1 homolog	Q9NP79	51534	VTA1	-0.126431	13.3388	-0.746857	0.468021	0.625117	-6.43633	610.299	-0.331557	13.4962	-2.42198	0.0305389	0.0633596	-4.59288	39.8227	None	No Change	No Change
DRR1	Protein FAM107A	O95990	11170	FAM107A	-0.0399787	7.88563	-2.15921	0.0494581	0.150712	-4.61092	64.4934	-0.0208606	7.8399	-0.78272	0.447609	0.534917	-6.86545	583.682	None	No Change	No Change
DUS3	Dual specificity protein phosphatase 3	P51452	1845	DUSP3	-0.162285	9.38592	-2.3375	0.0354789	0.126485	-4.30411	46.2644	-0.048164	9.55206	-0.388563	0.703795	0.770514	-7.10542	917.749	None	No Change	No Change
DYRK3	Dual specificity tyrosine-phosphorylation-regulated kinase 3	O43781	8444	DYRK3	0.040235	11.0806	0.909024	0.379357	0.548241	-6.30117	494.682	0.085212	11.1439	1.75838	0.101834	0.167584	-5.70086	132.792	None	No Change	No Change
ECM1	Extracellular matrix protein 1	Q16610	1893	ECM1	0.0317783	14.3796	1.14944	0.270427	0.444908	-6.0587	352.637	0.032174	14.41	1.21594	0.245311	0.335484	-6.43639	319.885	None	No Change	No Change
EDA	Ectodysplasin-A, secreted form	Q92838	1896	EDA	0.00730143	11.0055	0.244234	0.810741	0.875718	-6.69419	1057.21	-0.0368151	10.9173	-0.832494	0.41994	0.506022	-6.82449	547.602	None	No Change	No Change
EDAR	Tumor necrosis factor receptor superfamily member EDAR	Q9UNE0	10913	EDAR	-0.120396	9.36291	-2.31644	0.0369108	0.128793	-4.3409	48.1317	0.0506241	9.4544	0.607701	0.5537	0.637756	-6.99092	722.024	None	No Change	No Change
EF_1_BETA	Elongation factor 1-beta	P24534	1933	EEF1B2	-0.0730484	8.79367	-0.645553	0.529441	0.678704	-6.50839	690.392	-0.123317	8.89975	-1.16525	0.264546	0.35396	-6.49465	344.969	None	No Change	No Change
EFNB1	Ephrin-B1	P98172	1947	EFNB1	-0.0668639	10.4318	-2.82348	0.0139916	0.0730364	-3.42359	18.2451	-0.04559	10.4605	-1.21568	0.245407	0.335484	-6.4367	320.011	None	No Change	No Change
EG_VEGF	Prokineticin-1	P58294	84432	PROK1	0.00275276	7.42546	0.0799812	0.937431	0.958746	-6.72232	1222.41	-0.0752053	7.39886	-1.84279	0.0879304	0.149219	-5.57053	114.661	None	No Change	No Change
EGF	Epidermal growth factor	P01133	1950	EGF	0.110156	9.59719	1.81759	0.0914916	0.218838	-5.16389	119.305	0.104182	9.66271	1.41605	0.179928	0.264719	-6.18769	234.626	None	No Change	No Change
EIF_4H	Eukaryotic translation initiation factor 4H	Q15056	7458	EIF4H	0.105668	10.7046	1.01334	0.328803	0.501272	-6.20191	428.76	-0.176975	10.8736	-0.829208	0.421732	0.507712	-6.82726	549.938	None	No Change	No Change
EIF_5	Eukaryotic translation initiation factor 5	P55010	1983	EIF5	-0.0774012	10.5751	-0.580409	0.571247	0.718879	-6.54952	744.906	-0.315188	10.6182	-2.10486	0.0550127	0.102413	-5.14431	71.7366	None	No Change	No Change
ELASTASE	Neutrophil elastase	P08246	1991	ELANE	0.207415	9.02809	2.97626	0.0103957	0.0625177	-3.13753	13.556	0.217446	9.16575	2.55676	0.0236596	0.0512435	-4.34932	30.8521	None	No Change	No Change
ENDOGLIN	Endoglin	P17813	2022	ENG	-0.120574	10.6491	-2.33569	0.0355997	0.126485	-4.30728	46.422	-0.137763	10.5363	-2.2642	0.0410275	0.0803918	-4.87146	53.4999	None	No Change	No Change
ENDOSTATIN	Endostatin	P39060	80781	COL18A1	-0.0548259	15.8533	-1.09808	0.291461	0.464416	-6.11451	380.066	-0.0342416	15.8064	-0.63937	0.533523	0.617598	-6.9704	695.714	None	No Change	No Change
ENDOTHELIN_CONVERTING_ENZYME_1	Endothelin-converting enzyme 1	P42892	1889	ECE1	0.0679235	14.1143	1.78014	0.0976703	0.228423	-5.2212	127.362	0.0233069	13.9966	0.731595	0.477206	0.564089	-6.90512	622.277	None	No Change	No Change
ENTP3	Ectonucleoside triphosphate diphosphohydrolase 3	O75355	956	ENTPD3	0.0227663	9.86	0.761298	0.459635	0.615836	-6.42527	599.365	0.0967574	9.90314	2.11872	0.0536383	0.100428	-5.12095	69.9444	None	No Change	No Change
ENTP5	Ectonucleoside triphosphate diphosphohydrolase 5	O75356	957	ENTPD5	-0.0113582	11.7274	-0.299916	0.768832	0.854874	-6.67823	1002.56	-0.0745217	11.6186	-1.87491	0.0831055	0.14214	-5.51999	108.37	None	No Change	No Change
EOTAXIN_2	C-C motif chemokine 24	O00175	6369	CCL24	0.0398227	8.24773	1.00228	0.333923	0.506709	-6.21288	435.436	0.028767	8.21792	0.551738	0.590348	0.671075	-7.02475	769.814	None	No Change	No Change
EOTAXIN_3	C-C motif chemokine 26	Q9Y258	10344	CCL26	0.0529479	10.1627	0.997034	0.336369	0.509828	-6.21804	438.625	0.0701357	10.2551	1.15087	0.270213	0.359582	-6.51082	352.357	None	No Change	No Change
EPHA3	Ephrin type-A receptor 3	P29320	2042	EPHA3	-0.0243185	7.08827	-0.670383	0.513974	0.667366	-6.49163	670.222	-0.0500905	7.0202	-1.15491	0.268611	0.358133	-6.50629	350.268	None	No Change	No Change
EPHAA	Ephrin type-A receptor 10	Q5JZY3	284656	EPHA10	-0.0621468	8.71367	-1.186	0.256176	0.428603	-6.01771	334.054	0.0419634	8.66518	1.22845	0.240736	0.331394	-6.42171	313.92	None	No Change	No Change
EPHRIN_A3	Ephrin-A3	P52797	1944	EFNA3	-0.0467143	11.2978	-0.891925	0.388131	0.554776	-6.31654	506.122	0.0964434	11.306	1.49659	0.158029	0.238413	-6.0797	206.07	None	No Change	No Change
EPHRIN_A4	Ephrin-A4	P52798	1945	EFNA4	0.0148005	10.6992	0.286219	0.779077	0.860877	-6.68245	1015.92	0.101165	10.6933	2.07766	0.0578043	0.105866	-5.18992	75.3768	None	No Change	No Change
EPI	Epiregulin	O14944	2069	EREG	0.0104338	9.72003	0.243738	0.811117	0.875718	-6.69431	1057.7	0.012266	9.66114	0.310217	0.76124	0.815615	-7.13443	992.657	None	No Change	No Change
EPITHELIAL_CELL_KINASE	Ephrin type-A receptor 2	P29317	1969	EPHA2	-0.122261	11.3757	-2.27166	0.0401388	0.135003	-4.41865	52.3409	0.000337215	11.3275	0.00570576	0.995533	0.997061	-7.1857	1298.17	None	No Change	No Change
ERAB	3-hydroxyacyl-CoA dehydrogenase type-2	Q99714	3028	HSD17B10	0.0399045	8.50065	0.854079	0.408034	0.572128	-6.34963	532.076	0.0467086	8.58714	0.343951	0.736301	0.797882	-7.12272	960.137	None	No Change	No Change
ERK_1	Mitogen-activated protein kinase 3	P27361	5595	MAPK3	0.114938	13.5961	1.30678	0.213216	0.379528	-5.87504	278.034	0.0911577	13.7559	1.02985	0.321583	0.411841	-6.6402	419.345	None	No Change	No Change
ERP29	Endoplasmic reticulum resident protein 29	P30040	10961	ERP29	0.0149854	12.0522	0.209	0.837584	0.891904	-6.70261	1092.21	-0.0705573	12.1389	-1.53144	0.149274	0.227573	-6.03166	194.653	None	No Change	No Change
ESAM	Endothelial cell-selective adhesion molecule	Q96AP7	90952	ESAM	-0.0364752	11.7323	-1.12183	0.281586	0.455917	-6.08896	367.188	-0.0896736	11.7248	-2.47648	0.0275526	0.0581814	-4.49496	35.9286	None	No Change	No Change
ESTERASE_D	S-formylglutathione hydrolase	P10768	2098	ESD	0.0281156	12.0091	0.181603	0.858606	0.906061	-6.70826	1119.62	-0.0980381	12.0335	-0.673017	0.51255	0.59989	-6.94754	668.365	None	No Change	No Change
FACTOR_B	Complement factor B	P00751	629	CFB	-0.0240183	14.4093	-0.673319	0.512163	0.66733	-6.48961	667.86	-0.0673571	14.3622	-2.47209	0.0277824	0.0584774	-4.50288	36.2282	None	No Change	No Change
FAM3D	Protein FAM3D	Q96BQ1	131177	FAM3D	-0.132324	12.7407	-2.74199	0.016384	0.0804426	-3.57474	21.3647	-0.0765137	12.817	-1.38327	0.189535	0.276361	-6.23038	247.153	None	No Change	No Change
FAS._SOLUBLE	Tumor necrosis factor receptor superfamily member 6	P25445	355	FAS	-0.0781563	10.7808	-1.55541	0.143086	0.294523	-5.54897	186.584	-0.0171023	10.714	-0.454763	0.65667	0.731814	-7.07596	856.298	None	No Change	No Change
FBLN3	EGF-containing fibulin-like extracellular matrix protein 1	Q12805	2202	EFEMP1	0.0866403	10.172	2.43737	0.0293786	0.113098	-4.12784	38.3097	0.0656586	10.2879	1.4929	0.158981	0.239573	-6.08474	207.311	None	No Change	No Change
FCG2B	Moderate affinity immunoglobulin gamma Fc region receptor II-b	P31994	2213	FCGR2B	-0.0404136	10.7135	-1.08799	0.295736	0.468938	-6.12523	385.64	-0.0650344	10.6307	-1.91902	0.0768681	0.13288	-5.44977	100.236	None	No Change	No Change
FCG3B	Moderate affinity immunoglobulin gamma Fc region receptor III-B	O75015	2215	FCGR3B	-0.0113253	10.2851	-0.558806	0.585489	0.729591	-6.56224	763.478	-0.0275168	10.3063	-1.02617	0.323254	0.413575	-6.64396	421.524	None	No Change	No Change
FCN2	Ficolin-2	Q15485	2220	FCN2	-0.0219532	10.0536	-0.67322	0.512223	0.66733	-6.48968	667.939	-0.0764397	10.016	-2.25752	0.0415394	0.0810298	-4.88308	54.1674	None	No Change	No Change
FCRL3	Fc receptor-like protein 3	Q96P31	115352	FCRL3	0.0068886	8.54476	0.295356	0.772237	0.855492	-6.67966	1007	-0.0361665	8.52545	-1.32915	0.206321	0.296203	-6.29925	269.042	None	No Change	No Change
FER	Tyrosine-protein kinase Fer	P16591	2241	FER	0.0438607	8.33866	0.36845	0.718279	0.828227	-6.65417	936.636	-0.11697	8.22487	-0.641404	0.532242	0.616852	-6.96905	694.043	None	No Change	No Change
FERRITIN	Ferritin	P02794 P02792	2495 2512	FTH1 FTL	-0.0565555	13.0397	-1.65246	0.121609	0.264019	-5.41096	158.579	-0.0825807	12.6552	-2.41904	0.0307087	0.0635101	-4.59814	40.0442	None	No Change	No Change
FETUB	Fetuin-B	Q9UGM5	26998	FETUB	-0.0313388	12.3043	-0.924924	0.371323	0.540621	-6.28665	484.205	-0.0180521	12.3345	-0.751075	0.46579	0.551593	-6.8903	607.39	None	No Change	No Change
FGF_10	Fibroblast growth factor 10	O15520	2255	FGF10	-0.00111809	7.85481	-0.0366908	0.971271	0.980285	-6.725	1266.54	0.0436654	7.87094	1.22168	0.243203	0.334083	-6.42967	317.136	None	No Change	No Change
FGF_16	Fibroblast growth factor 16	O43320	8823	FGF16	-0.0953019	10.3332	-0.57188	0.576848	0.722444	-6.5546	752.21	-0.142594	10.5653	-1.04856	0.313206	0.404687	-6.621	408.421	None	No Change	No Change
FGF_17	Fibroblast growth factor 17	O60258	8822	FGF17	-0.0207891	7.61367	-0.854768	0.407665	0.572128	-6.34904	531.596	-0.0255821	7.58723	-1.15476	0.268669	0.358133	-6.50645	350.344	None	No Change	No Change
FGF_19	Fibroblast growth factor 19	O95750	9965	FGF19	0.056096	12.7479	0.323112	0.751585	0.846993	-6.67063	980.066	0.00267106	12.7762	0.0162925	0.987245	0.991042	-7.18557	1287.37	None	No Change	No Change
FGF_6	Fibroblast growth factor 6	P10767	2251	FGF6	-0.0345894	7.99699	-0.358819	0.725307	0.83321	-6.65785	945.801	-0.0904565	8.10403	-0.885896	0.39153	0.479751	-6.77802	510.555	None	No Change	No Change
FGF23	Fibroblast growth factor 23	Q9GZV9	8074	FGF23	-0.00903067	9.26766	-0.251017	0.8056	0.874632	-6.69242	1050.5	-0.0610083	9.08631	-1.34063	0.202662	0.292237	-6.28481	264.271	None	No Change	No Change
FGF7	Fibroblast growth factor 7	P21781	2252	FGF7	0.0715689	10.3761	0.844047	0.413422	0.57579	-6.35819	539.102	-0.0305792	10.426	-0.327576	0.74837	0.807127	-7.12855	975.875	None	No Change	No Change
FGFR_2	Fibroblast growth factor receptor 2	P21802	2263	FGFR2	0.00830418	8.07492	0.230618	0.821086	0.881327	-6.6976	1070.7	-0.0753166	8.02938	-2.56458	0.0233105	0.050785	-4.33506	30.3969	None	No Change	No Change
FGFR4	Fibroblast growth factor receptor 4	P22455	2264	FGFR4	0.0098746	10.047	0.29698	0.771024	0.854874	-6.67915	1005.42	0.12328	10.0988	2.41662	0.0308489	0.0636991	-4.60247	40.227	None	No Change	No Change
FGR	Tyrosine-protein kinase Fgr	P09769	2268	FGR	0.180351	9.6446	1.08161	0.298459	0.469709	-6.13196	389.191	-0.341042	9.47883	-1.46774	0.165599	0.248398	-6.11887	215.941	None	No Change	No Change
FIBRINOGEN	Fibrinogen	P02671 P02675 P02679	2243 2244 2266	FGA FGB FGG	-0.02558	17.2226	-0.668769	0.514971	0.667366	-6.49274	671.523	-0.0530991	17.1993	-1.41713	0.179618	0.264561	-6.18627	234.221	None	No Change	No Change
FIBRINOGEN_G_CHAIN_DIMER	Fibrinogen gamma chain	P02679	2266	FGG	-0.00946337	15.7894	-0.271106	0.790431	0.866089	-6.68689	1030.72	0.00519606	15.7662	0.181202	0.858962	0.884724	-7.16818	1120.09	None	No Change	No Change
FICOLIN_3	Ficolin-3	O75636	8547	FCN3	0.0115163	8.02842	0.0902143	0.929448	0.95462	-6.7214	1212	-0.164406	8.02164	-1.69921	0.112715	0.181597	-5.78997	146.981	None	No Change	No Change
FLRT1	Leucine-rich repeat transmembrane protein FLRT1	Q9NZU1	23769	FLRT1	-0.0852704	9.25695	-1.16072	0.265969	0.439354	-6.04617	346.824	-0.0991909	9.339	-1.20273	0.250214	0.339781	-6.45176	326.279	None	No Change	No Change
FLRT2	Leucine-rich repeat transmembrane protein FLRT2	O43155	23768	FLRT2	-0.0303024	14.1983	-0.591962	0.563707	0.713753	-6.54253	735.074	-0.00245825	14.1322	-0.0386344	0.96976	0.977018	-7.18492	1264.57	None	No Change	No Change
FLRT3	Leucine-rich repeat transmembrane protein FLRT3	Q9NZU0	23767	FLRT3	-0.099924	12.0279	-1.84976	0.0864657	0.212101	-5.11409	112.751	-0.0899779	11.9232	-1.37741	0.191297	0.278619	-6.23794	249.451	None	No Change	No Change
FLT_3	Receptor-type tyrosine-protein kinase FLT3	P36888	2322	FLT3	-0.02557	10.4412	-0.557332	0.586468	0.729591	-6.56309	764.754	-0.0137367	10.6213	-0.153155	0.880593	0.902729	-7.17318	1148.29	None	No Change	No Change
FRACTALKINE_CX3CL_1	Fractalkine	P78423	6376	CX3CL1	0.0903497	11.1915	0.989337	0.339984	0.513518	-6.22557	443.339	-0.0854079	11.2	-2.00974	0.0653592	0.117001	-5.30251	85.2284	None	No Change	No Change
FST	Follistatin	P19883	10468	FST	-0.067951	9.22137	-1.64569	0.123012	0.265055	-5.42077	160.408	-0.0950527	9.26306	-1.64697	0.123155	0.194809	-5.867	160.595	None	No Change	No Change
FSTL3	Follistatin-related protein 3	O95633	10272	FSTL3	0.0408394	12.4438	1.34296	0.201537	0.364275	-5.83022	262.805	0.0779887	12.4568	2.35083	0.0349061	0.070297	-4.71945	45.5175	None	No Change	No Change
FTCD	Formimidoyltransferase-cyclodeaminase	O95954	10841	FTCD	-0.0975249	11.2012	-0.898377	0.384804	0.552441	-6.31077	501.784	0.423991	11.4823	2.35318	0.0347528	0.0700964	-4.71529	45.3176	None	No Change	No Change
FUCOSYLTRANSFERASE_3	Galactoside 3(4)-L-fucosyltransferase	P21217	2525	FUT3	-0.0363094	8.44991	-1.10346	0.289202	0.462842	-6.10876	377.119	-0.00860229	8.46882	-0.209135	0.837536	0.86676	-7.16236	1092.15	None	No Change	No Change
FYN	Tyrosine-protein kinase Fyn	P06241	2534	FYN	0.354182	9.98162	3.10391	0.00810444	0.0547994	-2.89637	10.5682	0.101723	9.78519	1.05711	0.309427	0.401394	-6.61211	403.493	None	No Change	No Change
GALECTIN_4	Galectin-4	P56470	3960	LGALS4	0.0195957	8.87364	0.521064	0.610805	0.749077	-6.58336	796.489	0.0232205	8.89838	0.392299	0.701099	0.768207	-7.10388	914.234	None	No Change	No Change
GALECTIN_7	Galectin-7	P47929	3963	LGALS7	0.0553639	9.11846	0.767895	0.455836	0.614546	-6.42015	594.41	-0.0995397	9.10254	-1.52422	0.151052	0.229747	-6.04167	196.972	None	No Change	No Change
GASTRIN_RELEASING_PEPTIDE	Gastrin-releasing peptide	P07492	2922	GRP	0.0164079	8.37714	0.334059	0.743493	0.842238	-6.66685	969.514	-0.0611332	8.30914	-1.77452	0.099033	0.1638	-5.67622	129.139	None	No Change	No Change
GCKR	Glucokinase regulatory protein	Q14397	2646	GCKR	0.013881	8.67945	0.429145	0.67462	0.796003	-6.62884	879.705	-0.00334408	8.66281	-0.123661	0.903447	0.923827	-7.17754	1178.1	None	No Change	No Change
GDF_11_8	Growth/differentiation factor 11/8	O95390 O14793		GDF11 MSTN	0.0242191	10.0022	1.12298	0.281116	0.455723	-6.08772	366.576	-0.0709431	10.0253	-2.23374	0.0434114	0.0843034	-4.92432	56.6085	None	No Change	No Change
GDNF	Glial cell line-derived neurotrophic factor	P39905	2668	GDNF	0.0557257	8.55804	1.6229	0.127834	0.271244	-5.45358	166.695	0.0875088	8.57908	2.06109	0.0595693	0.108263	-5.21757	77.6784	None	No Change	No Change
GFRA_2	GDNF family receptor alpha-2	O00451	2675	GFRA2	0.00238285	12.262	0.0748848	0.94141	0.959797	-6.72274	1227.6	0.00850111	12.2277	0.322318	0.752261	0.809691	-7.13037	980.948	None	No Change	No Change
GI24	Platelet receptor Gi24	Q9H7M9	769500	C10orf54	0.03161	8.76153	0.927215	0.370174	0.540355	-6.28454	482.708	-0.0354014	8.79971	-0.552034	0.590152	0.671075	-7.02458	769.558	None	No Change	No Change
GITR	Tumor necrosis factor receptor superfamily member 18	Q9Y5U5	8784	TNFRSF18	-0.0332024	9.2168	-0.826693	0.422852	0.586421	-6.37277	551.399	-0.0841871	9.1029	-1.42761	0.176637	0.260759	-6.17246	230.334	None	No Change	No Change
GLUCAGON	Glucagon	P01275	2641	GCG	-0.170209	10.3699	-1.90809	0.0779827	0.196462	-5.0225	101.69	-0.187157	10.6047	-1.20447	0.249563	0.33925	-6.44974	325.431	None	No Change	No Change
GLUCOCORTICOID_RECEPTOR	Glucocorticoid receptor	P04150	2908	NR3C1	-0.0463847	6.53867	-1.07682	0.30052	0.471369	-6.137	391.879	-0.11638	6.5208	-1.92367	0.0762351	0.132121	-5.4423	99.4105	None	No Change	No Change
GLUTAMATE_CARBOXYPEPTIDASE	Cytosolic non-specific dipeptidase	Q96KP4	55748	CNDP2	0.0472622	9.72427	0.901353	0.383276	0.550854	-6.30809	499.792	0.0828381	9.80108	1.8619	0.0850296	0.144861	-5.54052	110.879	None	No Change	No Change
GNS	N-acetylglucosamine-6-sulfatase	P15586	2799	GNS	-0.0527444	11.1816	-1.27587	0.223621	0.390663	-5.91258	291.602	-0.0402071	11.255	-1.31197	0.211892	0.300238	-6.32066	276.308	None	No Change	No Change
GP114	Adhesion G-protein coupled receptor G5	Q8IZF4	221188	ADGRG5	-0.0305454	9.10949	-1.02051	0.325516	0.498116	-6.19475	424.473	-0.00186752	9.10671	-0.0562126	0.956015	0.967131	-7.18403	1246.64	None	No Change	No Change
GPC6	Glypican-6	Q9Y625	10082	GPC6	-0.0517617	10.747	-1.27172	0.225048	0.391584	-5.91757	293.463	-0.148064	10.7073	-2.29278	0.0389038	0.077035	-4.82158	50.7306	None	No Change	No Change
GPDA	Glycerol-3-phosphate dehydrogenase [NAD(+)], cytoplasmic	P21695	2819	GPD1	-0.158781	10.5514	-2.71755	0.0171763	0.0827123	-3.61984	22.3979	0.101194	10.6028	1.105	0.288896	0.379644	-6.56126	376.721	None	No Change	No Change
GPNMB	Transmembrane glycoprotein NMB	Q14956	10457	GPNMB	-0.00173393	12.158	-0.0516398	0.959576	0.973208	-6.7243	1251.29	-0.0443555	12.1212	-1.29953	0.216003	0.30441	-6.33604	281.668	None	No Change	No Change
GPVI	Platelet glycoprotein VI	Q9HCN6	51206	GP6	-0.0519412	12.4104	-0.766088	0.456875	0.614546	-6.42156	595.765	-0.0438652	12.4576	-0.406956	0.690563	0.760494	-7.09769	900.494	None	No Change	No Change
GRANZYME_B	Granzyme B	P10144	3002	GZMB	-0.0131935	8.03659	-0.2437	0.811145	0.875718	-6.69432	1057.73	0.130367	8.20943	1.68919	0.114654	0.183761	-5.80486	149.509	None	No Change	No Change
GRANZYME_H	Granzyme H	P20718	2999	GZMH	0.0170605	7.71396	0.355456	0.727767	0.833761	-6.65911	949.008	0.0412113	7.69941	1.15063	0.270306	0.359582	-6.51108	352.479	None	No Change	No Change
GRB2_ADAPTER_PROTEIN	Growth factor receptor-bound protein 2	P62993	2885	GRB2	-0.0919927	13.0413	-1.04226	0.315687	0.486964	-6.17275	411.656	-0.206054	13.2048	-1.31599	0.210577	0.300238	-6.31567	274.593	None	No Change	No Change
GRO_A	Growth-regulated alpha protein	P09341	2919	CXCL1	0.181415	11.6782	2.84	0.0135503	0.0718829	-3.39282	17.6697	0.11594	11.8105	1.36214	0.19595	0.284761	-6.25752	255.519	None	No Change	No Change
GSK_3_ALPHA_BETA	Glycogen synthase kinase-3 alpha/beta	P49840 P49841	2931 2932	GSK3A GSK3B	-0.0785222	12.0101	-0.880131	0.394261	0.560795	-6.32699	514.117	-0.101112	12.2066	-0.874346	0.397562	0.48465	-6.78829	518.421	None	No Change	No Change
GSTA3	Glutathione S-transferase A3	Q16772	2940	GSTA3	-0.145071	8.71766	-3.12875	0.00772064	0.052751	-2.84924	10.0677	-0.160017	8.48026	-2.54826	0.0240454	0.0517809	-4.36482	31.3552	None	No Change	No Change
GV	Calcium-dependent phospholipase A2	P39877	5322	PLA2G5	0.0337152	7.87918	0.809427	0.432373	0.595197	-6.38701	563.814	0.0583132	7.94697	1.05727	0.309359	0.401394	-6.61195	403.404	None	No Change	No Change
GX	Group 10 secretory phospholipase A2	O15496	8399	PLA2G10	-0.0393453	9.06881	-1.8243	0.0904223	0.217313	-5.15355	117.911	0.0636777	9.12399	1.95043	0.0726894	0.12784	-5.39921	94.787	None	No Change	No Change
HAI_1	Kunitz-type protease inhibitor 1	O43278	6692	SPINT1	-0.0851563	12.8356	-1.40211	0.183566	0.345109	-5.75495	239.37	-0.141494	12.7851	-2.30342	0.0381401	0.0757578	-4.80295	49.7347	None	No Change	No Change
HAPTOGLOBIN._MIXED_TYPE	Haptoglobin	P00738	3240	HP	-0.716822	12.3194	-1.3643	0.194894	0.356507	-5.80334	254.142	-0.85772	11.5412	-1.04125	0.316458	0.406875	-6.62853	412.661	None	No Change	No Change
HAT1	Histone acetyltransferase type B catalytic subunit	O14929	8520	HAT1	-0.0131597	8.29472	-0.181287	0.858849	0.906061	-6.70832	1119.94	-0.125209	8.3645	-1.63556	0.125545	0.19777	-5.88362	163.711	None	No Change	No Change
HCC_4	C-C motif chemokine 16	O15467	6360	CCL16	-0.055061	14.8993	-1.67174	0.117694	0.257961	-5.38289	153.473	-0.0632449	14.788	-1.64914	0.122706	0.194334	-5.86384	160.009	None	No Change	No Change
HCK	Tyrosine-protein kinase HCK	P08631	3055	HCK	-0.0487705	7.49239	-1.46113	0.166973	0.324738	-5.67746	217.732	-0.0564606	7.41507	-1.9182	0.07698	0.132882	-5.45108	100.382	None	No Change	No Change
HDAC8	Histone deacetylase 8	Q9BY41	55869	HDAC8	-0.0493464	10.526	-1.26021	0.229044	0.395374	-5.93133	298.673	-0.0840247	10.5647	-2.05411	0.0603272	0.109191	-5.22918	78.6666	None	No Change	No Change
HDGR2	Hepatoma-derived growth factor-related protein 2	Q7Z4V5	84717	HDGFRP2	0.123329	9.62218	2.1779	0.0477806	0.148108	-4.57928	62.3059	0.0405257	9.72932	0.282355	0.782051	0.829737	-7.1432	1019.79	None	No Change	No Change
HEMK2	HemK methyltransferase family member 2	Q9Y5N5	29104	N6AMT1	0.04538	10.4728	0.89409	0.387012	0.554007	-6.3146	504.664	-0.0216634	10.5907	-0.266854	0.793706	0.836661	-7.14773	1034.99	None	No Change	No Change
HEMOGLOBIN	Hemoglobin	P69905, P68871	3039 3043	HBA1 HBB	0.733816	12.819	1.36863	0.193569	0.355612	-5.79785	252.414	0.467398	13.4763	0.659063	0.52119	0.608029	-6.95715	679.631	None	No Change	No Change
HEMOPEXIN	Hemopexin	P02790	3263	HPX	-0.0375202	9.87744	-1.07208	0.302568	0.472487	-6.14196	394.548	-0.0422363	9.80294	-1.5737	0.139217	0.214749	-5.97238	181.538	None	No Change	No Change
HEPARIN_COFACTOR_II	Heparin cofactor 2	P05546	3053	SERPIND1	-0.0783788	11.3167	-1.71033	0.110187	0.248297	-5.32607	143.683	-0.0194724	11.2316	-0.790016	0.443482	0.531445	-6.85959	578.301	None	No Change	No Change
HGF	Hepatocyte growth factor	P14210	3082	HGF	0.0226625	9.93946	0.368241	0.718431	0.828227	-6.65425	936.835	0.0366068	9.92985	0.703611	0.493903	0.580669	-6.92579	644.049	None	No Change	No Change
HIF_1A	Hypoxia-inducible factor 1-alpha	Q16665	3091	HIF1A	0.0203224	9.1062	0.728975	0.478535	0.637578	-6.44976	624.009	-0.0662262	9.16994	-2.09425	0.0560868	0.10382	-5.16215	73.1372	None	No Change	No Change
HINT1	Histidine triad nucleotide-binding protein 1	P49773	3094	HINT1	-0.0754352	10.6163	-0.487576	0.633711	0.764318	-6.60091	826.359	-0.137322	10.7149	-0.895608	0.386506	0.475391	-6.7693	504.004	None	No Change	No Change
HISTONE_H1.2	Histone H1.2	P16403	3006	HIST1H1C	0.0276897	12.4503	0.120145	0.906146	0.942999	-6.71807	1181.61	-0.373209	12.416	-1.12886	0.27906	0.370094	-6.53523	363.894	None	No Change	No Change
HIV_2_REV	Protein Rev_HV2BE	P18093	1724716	Human-virus	0.00428059	7.10815	0.155245	0.878936	0.92352	-6.71296	1146.13	-0.0450125	7.09157	-1.32632	0.20723	0.296855	-6.30279	270.228	None	No Change	No Change
HMG_1	High mobility group protein B1	P09429	3146	HMGB1	0.0069665	13.6311	0.0452228	0.964595	0.975833	-6.72463	1257.83	-0.425866	13.5393	-2.18415	0.0475738	0.0904256	-5.0097	62.0362	None	No Change	No Change
HMGN1	Non-histone chromosomal protein HMG-14	P05114	3150	HMGN1	0.25076	10.1627	2.1536	0.0499721	0.150805	-4.62039	65.1637	-0.130516	10.171	-0.863621	0.403219	0.489945	-6.79772	525.798	None	No Change	No Change
HNRNP_A_B	Heterogeneous nuclear ribonucleoprotein A/B	Q99729	3182	HNRNPAB	0.167047	10.8131	1.62419	0.127558	0.271113	-5.45175	166.336	0.130261	11.0107	1.0416	0.316303	0.406875	-6.62817	412.459	None	No Change	No Change
HNRNP_A2_B1	Heterogeneous nuclear ribonucleoproteins A2/B1	P22626	3181	HNRNPA2B1	0.295838	13.132	2.02389	0.0633425	0.175876	-4.83602	82.5986	0.151537	13.3773	0.778481	0.450018	0.536463	-6.86883	586.824	None	No Change	No Change
HNRNP_K	Heterogeneous nuclear ribonucleoprotein K	P61978	3190	HNRNPK	-0.0193615	8.50155	-0.491982	0.630674	0.76277	-6.59867	822.399	-0.0554347	8.44798	-1.72875	0.107161	0.173936	-5.74572	139.738	None	No Change	No Change
HPG_	15-hydroxyprostaglandin dehydrogenase [NAD(+)]	P15428	3248	HPGD	-0.0521006	9.91486	-1.74771	0.103319	0.238218	-5.27024	134.728	-0.16273	9.91754	-2.54531	0.0241807	0.0519865	-4.3702	31.5316	None	No Change	No Change
HPV_E7_TYPE18	Protein E7_HPV18	P06788	1489089	Human-virus	-0.0603574	10.6281	-1.35813	0.196795	0.358531	-5.81114	256.621	-0.0225436	10.6325	-0.600292	0.558479	0.641563	-6.99558	728.257	None	No Change	No Change
HRG	Histidine-rich glycoprotein	P04196	3273	HRG	0.00822799	11.5759	0.230441	0.821221	0.881327	-6.69764	1070.87	-0.0552636	11.6465	-1.71558	0.109607	0.177465	-5.76551	142.927	None	No Change	No Change
HSP_40	DnaJ homolog subfamily B member 1	P25685	3337	DNAJB1	0.00413426	8.21109	0.0339851	0.973389	0.981663	-6.7251	1269.3	0.0191785	8.32914	0.182959	0.857611	0.88403	-7.16783	1118.32	None	No Change	No Change
HSP_60	60 kDa heat shock protein, mitochondrial	P10809	3329	HSPD1	-0.0145865	10.85	-0.204122	0.841318	0.894071	-6.70368	1097.08	-0.0519849	10.8559	-0.29806	0.770298	0.820603	-7.13836	1004.47	None	No Change	No Change
HSP_90A_B	Heat shock protein HSP 90-alpha/beta	P07900 P08238		HSP90AA1 HSP90AB1	0.159151	11.908	1.82743	0.0899281	0.216524	-5.14872	117.266	0.158166	12.1266	1.20786	0.2483	0.337885	-6.44581	323.784	None	No Change	No Change
HSP_90B	Heat shock protein HSP 90-beta	P08238	3326	HSP90AB1	0.0566529	14.5662	0.763685	0.458258	0.614622	-6.42342	597.569	0.0907187	14.7031	1.10053	0.290768	0.381261	-6.56608	379.162	None	No Change	No Change
HVEM	Tumor necrosis factor receptor superfamily member 14	Q92956	8764	TNFRSF14	0.0165347	9.12919	0.670592	0.513845	0.667366	-6.49149	670.054	0.0123869	9.13165	0.433313	0.671786	0.746111	-7.086	876.008	None	No Change	No Change
HXK1	Hexokinase-1	P19367	3098	HK1	-0.0301421	10.2064	-0.765762	0.457062	0.614546	-6.42181	596.009	-0.0589272	10.2296	-1.67625	0.117204	0.186981	-5.82401	152.833	None	No Change	No Change
I_TAC	C-X-C motif chemokine 11	O14625	6373	CXCL11	0.148119	10.7471	2.06274	0.0590263	0.168924	-4.77214	76.9702	0.0194326	10.8679	0.304654	0.765381	0.818036	-7.13625	998.057	None	No Change	No Change
IF4A3	Eukaryotic initiation factor 4A-III	P38919	9775	EIF4A3	0.00245921	9.05346	0.0370875	0.970961	0.980285	-6.72498	1266.13	-0.113271	9.13213	-1.54394	0.146237	0.223204	-6.01424	190.693	None	No Change	No Change
IF4G2	Eukaryotic translation initiation factor 4 gamma 2	P78344	1982	EIF4G2	0.0710854	8.95921	0.746073	0.468479	0.625117	-6.43693	610.896	-0.137499	9.04398	-0.761487	0.459758	0.545936	-6.88223	599.524	None	No Change	No Change
IFN_G_R1	Interferon gamma receptor 1	P15260	3459	IFNGR1	-0.0198793	8.69264	-0.506515	0.620706	0.755605	-6.59112	809.4	-0.131386	8.61757	-2.47969	0.0273856	0.0579225	-4.48916	35.7108	None	No Change	No Change
IFN_LAMBDA_1	Interferon lambda-1	Q8IU54	282618	IFNL1	-0.109398	7.97253	-1.36378	0.195054	0.356507	-5.804	254.351	-0.156488	8.02438	-1.91661	0.0771966	0.13308	-5.45362	100.664	None	No Change	No Change
IGA	Immunoglobulin A	P01876 P01877	3493 3494	IGHA1 IGHA2	-0.0267809	11.465	-0.567326	0.57985	0.724688	-6.55728	756.125	-0.0306365	11.4578	-1.04953	0.312773	0.404528	-6.61998	407.856	None	No Change	No Change
IGF_I	Insulin-like growth factor I	P05019	3479	IGF1	0.0415318	9.82693	1.02976	0.321307	0.494464	-6.18544	418.985	0.0243732	9.88285	0.475346	0.642312	0.719829	-7.06589	837.574	None	No Change	No Change
IGFBP_3	Insulin-like growth factor-binding protein 3	P17936	3486	IGFBP3	0.0535947	10.8817	1.96095	0.0709538	0.185319	-4.93811	92.5237	0.0451271	10.8658	1.30075	0.215598	0.304168	-6.33454	281.14	None	No Change	No Change
IGFBP_4	Insulin-like growth factor-binding protein 4	P22692	3487	IGFBP4	-0.0467982	12.2854	-1.1798	0.25855	0.430368	-6.02473	337.15	0.0274107	12.2784	0.643949	0.530641	0.615543	-6.96736	691.955	None	No Change	No Change
IGFBP_7	Insulin-like growth factor-binding protein 7	Q16270	3490	IGFBP7	-0.0402851	15.6659	-0.959332	0.35434	0.524279	-6.25447	462.06	-0.0119839	15.651	-0.289151	0.776958	0.826349	-7.14114	1013.15	None	No Change	No Change
IGG	Immunoglobulin G	P01857	3500 3501 3502 3503 50802 3535	IGHG1 IGHG2 IGHG3 IGHG4 IGK@ IGL@	-0.0367667	17.6279	-0.545423	0.594404	0.735955	-6.56989	775.102	-0.0952099	17.5955	-1.74177	0.10479	0.171338	-5.72606	136.647	None	No Change	No Change
IL_1_R4	Interleukin-1 receptor-like 1	Q01638	9173	IL1RL1	-0.0179159	12.5009	-0.501653	0.624032	0.758252	-6.59367	813.738	-0.0539933	12.3607	-1.47518	0.163618	0.245709	-6.10882	213.358	None	No Change	No Change
IL_1_SR9	X-linked interleukin-1 receptor accessory protein-like 2	Q9NP60	26280	IL1RAPL2	0.00897825	9.69093	0.371682	0.715927	0.8268	-6.65292	933.568	-0.0373326	9.66267	-1.3959	0.185785	0.271196	-6.21403	242.263	None	No Change	No Change
IL_1_SRI	Interleukin-1 receptor type 1	P14778	3554	IL1R1	-0.103101	13.1331	-1.80407	0.0936806	0.221581	-5.18466	122.159	-0.0185585	12.9784	-0.282708	0.781786	0.829737	-7.1431	1019.45	None	No Change	No Change
IL_10	Interleukin-10	P22301	3586	IL10	0.0418733	7.54139	1.38704	0.188014	0.349513	-5.77435	245.17	-0.00553662	7.51781	-0.172115	0.865959	0.889824	-7.16989	1129.21	None	No Change	No Change
IL_12_RB2	Interleukin-12 receptor subunit beta-2	Q99665	3595	IL12RB2	-0.0267955	10.4328	-0.505682	0.621275	0.755605	-6.59156	810.143	-0.0693397	10.3951	-1.78206	0.097749	0.1625	-5.66467	127.465	None	No Change	No Change
IL_13	Interleukin-13	P35225	3596	IL13	0.0103591	9.32976	0.354453	0.728501	0.833761	-6.65948	949.966	-0.0367377	9.31553	-1.3009	0.215547	0.304168	-6.33435	281.073	None	No Change	No Change
IL_13_RA1	Interleukin-13 receptor subunit alpha-1	P78552	3597	IL13RA1	-0.112381	11.2234	-1.92529	0.0756289	0.192389	-4.99518	98.6201	-0.0683106	11.0621	-0.858899	0.405726	0.492075	-6.80184	529.067	None	No Change	No Change
IL_17	Interleukin-17A	Q16552	3605	IL17A	0.0198131	8.39977	0.489807	0.632172	0.763785	-6.59978	824.352	-0.0600143	8.33907	-2.19362	0.0467507	0.0891954	-4.99346	60.9629	None	No Change	No Change
IL_17B	Interleukin-17B	Q9UHF5	27190	IL17B	0.0485708	7.46901	1.24871	0.233094	0.401834	-5.94499	303.955	-0.0357094	7.38898	-1.10435	0.289169	0.379644	-6.56196	377.077	None	No Change	No Change
IL_17D	Interleukin-17D	Q8TAD2	53342	IL17D	-0.00615516	7.8215	-0.186621	0.854746	0.903926	-6.70729	1114.59	0.0354812	7.84686	0.898361	0.38509	0.474097	-6.76681	502.157	None	No Change	No Change
IL_17E	Interleukin-25	Q9H293	64806	IL25	0.0167829	8.01041	0.531033	0.604065	0.742983	-6.57792	787.701	-0.059195	7.89132	-1.84105	0.0881998	0.149481	-5.57326	115.012	None	No Change	No Change
IL_1F6	Interleukin-36 alpha	Q9UHA7	27179	IL36A	-0.276634	10.4981	-1.68342	0.115376	0.256501	-5.36578	150.451	-0.263441	10.3136	-1.42823	0.176461	0.260759	-6.17164	230.106	None	No Change	No Change
IL_1F8	Interleukin-36 beta	Q9NZH7	27177	IL36B	0.0503099	8.86334	1.5837	0.136512	0.285038	-5.50932	178.012	0.0154184	8.85216	0.713556	0.487929	0.575201	-6.91853	636.259	None	No Change	No Change
IL_1RA	Interleukin-1 receptor antagonist protein	P18510	3557	IL1RN	0.0218755	11.2953	0.794898	0.440492	0.601299	-6.39879	574.401	-0.0756116	11.4816	-1.18157	0.25823	0.348491	-6.47611	336.733	None	No Change	No Change
IL_2	Interleukin-2	P60568	3558	IL2	-0.0531382	10.3476	-1.6558	0.120924	0.263448	-5.40611	157.684	0.0322912	10.3072	0.27028	0.791126	0.835642	-7.14675	1031.63	None	No Change	No Change
IL_2_SRA	Interleukin-2 receptor subunit alpha	P01589	3559	IL2RA	0.012785	9.71547	0.463622	0.650341	0.773651	-6.61278	848.045	0.0132416	9.75692	0.300588	0.768412	0.819263	-7.13755	1002.01	None	No Change	No Change
IL_2_SRG	Cytokine receptor common subunit gamma	P31785	3561	IL2RG	-0.133204	10.7366	-0.941131	0.363255	0.533236	-6.27162	473.684	-0.201199	10.8967	-1.59441	0.134503	0.208216	-5.94292	175.392	None	No Change	No Change
IL_20	Interleukin-20	Q9NYY1	50604	IL20	0.00458938	8.08829	0.192464	0.850258	0.901042	-6.70612	1108.74	0.0224158	8.07171	0.812477	0.43093	0.518308	-6.84124	561.933	None	No Change	No Change
IL_20_RA	Interleukin-20 receptor subunit alpha	Q9UHF4	53832	IL20RA	0.0277761	7.90825	0.783941	0.446677	0.607056	-6.40754	582.467	-0.0592074	7.80734	-2.0781	0.0577582	0.105866	-5.18919	75.3167	None	No Change	No Change
IL_27	Interleukin-27	Q8NEV9 Q14213	246778 10148	IL27 EBI3	0.000410392	9.03967	0.0150575	0.988208	0.991848	-6.72559	1288.62	-0.000454215	9.04658	-0.0143726	0.988748	0.991788	-7.1856	1289.33	None	No Change	No Change
IL_3	Interleukin-3	P08700	3562	IL3	0.0720674	10.5386	2.68159	0.0184105	0.0861136	-3.686	24.0073	0.084579	10.5636	1.93483	0.0747376	0.130391	-5.42437	97.4579	None	No Change	No Change
IL_3_RA	Interleukin-3 receptor subunit alpha	P26951	3563	IL3RA	-0.105744	9.5693	-0.9294	0.369082	0.539364	-6.28252	481.283	-0.125024	9.70626	-1.10611	0.288436	0.379644	-6.56007	376.12	None	No Change	No Change
IL_4	Interleukin-4	P05112	3565	IL4	-0.0367232	8.52433	-0.860827	0.404436	0.570601	-6.34382	527.385	-0.0519815	8.51444	-1.01924	0.326411	0.416053	-6.65098	425.639	None	No Change	No Change
IL_6_SRA	Interleukin-6 receptor subunit alpha	P08887	3570	IL6R	-0.0317944	13.6129	-0.846842	0.411916	0.575589	-6.35581	537.138	-0.0886075	13.542	-2.55824	0.0235934	0.0512302	-4.34663	30.7658	None	No Change	No Change
IL_7	Interleukin-7	P13232	3574	IL7	0.0462244	7.1786	1.08588	0.296633	0.469709	-6.12746	386.81	-0.000274961	7.18545	-0.00616953	0.99517	0.997061	-7.18569	1297.7	None	No Change	No Change
IL_7_RA	Interleukin-7 receptor subunit alpha	P16871	3575	IL7R	0.00157542	8.3911	0.0467148	0.963428	0.975833	-6.72455	1256.31	0.0275359	8.38895	0.872432	0.398568	0.484744	-6.78998	519.732	None	No Change	No Change
IL_9	Interleukin-9	P15248	3578	IL9	0.0455648	7.85431	0.968898	0.349718	0.522774	-6.24534	456.032	-0.0342713	7.83802	-0.926508	0.370815	0.460871	-6.74097	483.543	None	No Change	No Change
IL24	Interleukin-24	Q13007	11009	IL24	0.0595671	7.34145	1.94591	0.0728924	0.187622	-4.96225	95.0517	0.0815003	7.39745	1.69152	0.114201	0.183312	-5.80141	148.918	None	No Change	No Change
IMDH1	Inosine-5'-monophosphate dehydrogenase 1	P20839	3614	IMPDH1	0.216402	11.2545	2.21056	0.0449756	0.143856	-4.52368	58.6482	0.268188	11.4573	1.81445	0.0923964	0.155383	-5.61469	120.485	None	No Change	No Change
IMDH2	Inosine-5'-monophosphate dehydrogenase 2	P12268	3615	IMPDH2	0.00418711	11.1143	0.101128	0.920943	0.950064	-6.72029	1200.91	-0.116216	11.215	-1.32996	0.20606	0.296155	-6.29823	268.703	None	No Change	No Change
ING1	Inhibitor of growth protein 1	Q9UK53	3621	ING1	-0.0343945	12.7903	-0.427573	0.675736	0.7966	-6.62954	881.16	-0.209631	12.8058	-1.79892	0.0949289	0.158417	-5.63872	123.787	None	No Change	No Change
INSULIN	Insulin	P01308	3630	INS	-0.0421717	7.02115	-0.8635	0.403017	0.570054	-6.34151	525.534	0.0154243	6.97138	0.34778	0.73349	0.796283	-7.12132	956.471	None	No Change	No Change
INTEGRIN_AVB5	Integrin alpha-V: beta-5 complex	P06756, P18084	3685 3693	ITGAV ITGB5	-0.00868579	9.7066	-0.183089	0.857463	0.906061	-6.70798	1118.13	0.0262125	9.69143	0.39759	0.697288	0.765317	-7.10167	909.264	None	No Change	No Change
IP_10	C-X-C motif chemokine 10	P02778	3627	CXCL10	0.0947768	10.4328	2.17349	0.0481713	0.148138	-4.58675	62.8153	0.0720555	10.6992	1.70803	0.111029	0.179323	-5.7768	144.782	None	No Change	No Change
ISLR2	Immunoglobulin superfamily containing leucine-rich repeat protein 2	Q6UXK2	57611	ISLR2	-0.102856	12.9327	-2.00195	0.0659056	0.179383	-4.87179	85.941	-0.146092	12.8522	-2.47482	0.0276393	0.0582702	-4.49796	36.0416	None	No Change	No Change
ITI_HEAVY_CHAIN_H4	Inter-alpha-trypsin inhibitor heavy chain H4	Q14624	3700	ITIH4	-0.0716889	15.0998	-2.08775	0.0563925	0.165005	-4.73069	73.5358	-0.201293	15.0094	-2.07003	0.0586116	0.106976	-5.20268	76.4295	None	No Change	No Change
JAG1	Protein jagged-1	P78504	182	JAG1	-0.0402451	9.15904	-1.36455	0.194818	0.356507	-5.80303	254.043	-0.0467029	9.05468	-1.30108	0.215488	0.304168	-6.33413	280.997	None	No Change	No Change
JAG2	Protein jagged-2	Q9Y219	3714	JAG2	0.0105057	8.86654	0.243484	0.811309	0.875718	-6.69438	1057.95	-0.0517513	8.77509	-1.97271	0.0698515	0.124191	-5.36306	91.0864	None	No Change	No Change
JAM_B	Junctional adhesion molecule B	P57087	58494	JAM2	-0.0915618	13.002	-2.72064	0.017074	0.0825244	-3.61414	22.2645	0.00781406	13.0585	0.222374	0.827427	0.860244	-7.15932	1078.97	None	No Change	No Change
JAM_C	Junctional adhesion molecule C	Q9BX67	83700	JAM3	-0.15186	11.4953	-1.30472	0.213897	0.379528	-5.87756	278.922	-0.155433	11.6459	-1.44861	0.170788	0.254137	-6.14456	222.707	None	No Change	No Change
K_RAS	GTPase KRas	P01116	3845	KRAS	-0.0346787	10.0548	-0.969317	0.349516	0.522774	-6.24494	455.769	0.125692	10.0734	2.1676	0.0490434	0.092756	-5.03798	63.9526	None	No Change	No Change
KALLIKREIN_14	Kallikrein-14	Q9P0G3	43847	KLK14	0.0357091	12.6548	0.860802	0.404449	0.570601	-6.34384	527.402	0.0920175	12.7221	2.38643	0.0326515	0.0665785	-4.65631	42.5776	None	No Change	No Change
KALLIKREIN_5	Kallikrein-5	Q9Y337	25818	KLK5	-0.0764783	7.48859	-2.33214	0.0358381	0.126485	-4.31349	46.7329	-0.0934946	7.41309	-2.11035	0.0544641	0.101682	-5.13506	71.0212	None	No Change	No Change
KALLIKREIN_8	Kallikrein-8	O60259	11202	KLK8	-0.0886391	11.9111	-1.98325	0.0681665	0.182289	-4.90214	88.8891	0.0516845	11.9935	0.785422	0.446078	0.533577	-6.86329	581.686	None	No Change	No Change
KARYOPHERIN_A2	Importin subunit alpha-1	P52292	3838	KPNA2	0.0407588	8.18332	1.27228	0.224856	0.391584	-5.9169	293.212	-0.0202173	8.10429	-0.60437	0.555845	0.639663	-6.99302	724.822	None	No Change	No Change
KERATIN_18	Keratin, type I cytoskeletal 18	P05783	3875	KRT18	-0.0538115	9.57583	-1.09909	0.291036	0.464305	-6.11343	379.511	-0.0795489	9.54386	-1.70399	0.111799	0.180344	-5.78284	145.786	None	No Change	No Change
KI2L4	Killer cell immunoglobulin-like receptor 2DL4	Q99706	3805	KIR2DL4	-0.148315	10.6275	-1.36804	0.193747	0.355612	-5.79859	252.646	-0.124247	10.7753	-1.3133	0.211456	0.300238	-6.31901	275.738	None	No Change	No Change
KI3L2	Killer cell immunoglobulin-like receptor 3DL2	P43630	3812	KIR3DL2	0.00314845	8.83845	0.0793489	0.937925	0.958746	-6.72238	1223.05	0.0123301	8.8114	0.230935	0.820907	0.856341	-7.15725	1070.46	None	No Change	No Change
KI3S1	Killer cell immunoglobulin-like receptor 3DS1	Q14943	3813	KIR3DS1	0.0434433	8.5016	0.657264	0.522114	0.671951	-6.50056	680.836	-0.0236488	8.47767	-0.479837	0.639198	0.718478	-7.06363	833.514	None	No Change	No Change
KIF23	Kinesin-like protein KIF23	Q02241	9493	KIF23	-0.0651098	9.53658	-0.522331	0.609946	0.748805	-6.58268	795.37	-0.104619	9.6509	-0.873993	0.397747	0.48465	-6.7886	518.663	None	No Change	No Change
KININOGEN._HMW	Kininogen-1	P01042	3827	KNG1	-0.020445	14.5491	-0.767688	0.455955	0.614546	-6.42031	594.565	-0.0379943	14.5573	-1.00115	0.334759	0.424549	-6.66912	436.526	None	No Change	No Change
KLRF1	Killer cell lectin-like receptor subfamily F member 1	Q9NZS2	51348	KLRF1	0.0381305	8.28985	1.04906	0.312658	0.482862	-6.16579	407.706	-0.00760986	8.26976	-0.263502	0.796233	0.837971	-7.14868	1038.29	None	No Change	No Change
KPCI	Protein kinase C iota type	P41743	5584	PRKCI	0.0134902	10.6875	0.115345	0.909878	0.944588	-6.71867	1186.48	0.0577154	10.8556	0.555628	0.587761	0.669309	-7.0225	766.44	None	No Change	No Change
KREM2	Kremen protein 2	Q8NCW0	79412	KREMEN2	-0.00780049	10.9399	-0.0846842	0.933762	0.957234	-6.72191	1217.63	0.0722825	11.0932	0.710775	0.489595	0.576124	-6.92057	638.432	None	No Change	No Change
KU70	X-ray repair cross-complementing protein 6	P12956	2547	XRCC6	0.089037	8.80416	0.924649	0.37146	0.540621	-6.2869	484.384	-0.178315	8.88765	-1.49005	0.159718	0.240129	-6.08863	208.273	None	No Change	No Change
LACTOFERRIN	Lactotransferrin	P02788	4057	LTF	0.157328	15.9107	2.0037	0.0656974	0.179362	-4.86894	85.6694	0.0348348	15.9499	0.474921	0.642606	0.719829	-7.0661	837.958	None	No Change	No Change
LAG_1	C-C motif chemokine 4-like	Q8NHW4	388372	CCL4L1	0.0521336	8.62682	1.58452	0.136325	0.285038	-5.50816	177.768	-0.124388	8.67767	-2.07814	0.0577548	0.105866	-5.18913	75.3122	None	No Change	No Change
LAMIN_B1	Lamin-B1	P20700	4001	LMNB1	-0.0191537	9.16602	-0.452476	0.658147	0.780801	-6.6181	858.223	-0.000969935	9.22677	-0.0192285	0.984946	0.989496	-7.18552	1284.37	None	No Change	No Change
LBP	Lipopolysaccharide-binding protein	P18428	3929	LBP	-0.0497245	16.3567	-1.14166	0.273537	0.447887	-6.06729	356.693	0.00615837	16.1726	0.175117	0.863646	0.888847	-7.16933	1126.19	None	No Change	No Change
LCK	Tyrosine-protein kinase Lck	P06239	3932	LCK	0.0803592	8.46816	1.9783	0.0687762	0.183544	-4.91014	89.6842	-0.0086495	8.49793	-0.114326	0.910701	0.928532	-7.17873	1187.55	None	No Change	No Change
LDH_H_1	L-lactate dehydrogenase B chain	P07195	3945	LDHB	-0.0626347	9.8089	-0.657762	0.521803	0.671951	-6.50022	680.431	0.0213291	9.92068	0.238203	0.815382	0.852607	-7.15543	1063.26	None	No Change	No Change
LDLR	Moderate-density lipoprotein receptor	P01130	3949	LDLR	-0.00183675	7.33347	-0.0581703	0.954469	0.970836	-6.72392	1244.63	-0.0566197	7.2862	-2.17873	0.0480501	0.0910093	-5.01897	62.6574	None	No Change	No Change
LEAP_1	Hepcidin	P81172	57817	HAMP	0.0974837	12.3464	2.31253	0.0371825	0.12911	-4.34772	48.486	0.0984758	11.9384	1.67388	0.117677	0.187278	-5.82752	153.45	None	No Change	No Change
LIF_SR	Leukemia inhibitory factor receptor	P42702	3977	LIFR	-0.0775594	12.3522	-1.95872	0.0712383	0.185319	-4.9417	92.8948	-0.105717	12.275	-1.75922	0.101688	0.167554	-5.69958	132.601	None	No Change	No Change
LIGHT	Tumor necrosis factor ligand superfamily member 14	O43557	8740	TNFSF14	0.0913309	8.91903	1.31754	0.209688	0.375368	-5.86181	273.433	0.00888616	8.95888	0.124087	0.903116	0.923827	-7.17748	1177.66	None	No Change	No Change
LIMP_II	Lysosome membrane protein 2	Q14108	950	SCARB2	0.0567111	8.68296	1.13376	0.276723	0.451404	-6.07596	360.846	0.0456823	8.66072	1.25571	0.230996	0.320692	-6.38929	301.219	None	No Change	No Change
LIVIN_B	Baculoviral IAP repeat-containing protein 7 Isoform beta	Q96CA5	79444	BIRC7	-0.0113005	6.56813	-0.365981	0.720078	0.829393	-6.65512	938.982	-0.0519407	6.52238	-2.12969	0.0525739	0.0987055	-5.10242	68.5563	None	No Change	No Change
LRP1B	Moderate-density lipoprotein receptor-related protein 1B	Q9NZR2	53353	LRP1B	-0.039497	14.9591	-1.34902	0.199631	0.361761	-5.82261	260.318	-0.0661308	14.9376	-1.90951	0.0781756	0.134413	-5.46499	101.941	None	No Change	No Change
LRP8	Moderate-density lipoprotein receptor-related protein 8	Q14114	7804	LRP8	-0.0644511	11.0594	-1.57871	0.137652	0.286958	-5.51634	179.498	0.0650748	11.0774	1.51343	0.153745	0.2333	-6.05658	200.484	None	No Change	No Change
LRRT1	Leucine-rich repeat transmembrane neuronal protein 1	Q86UE6	347730	LRRTM1	-0.0372563	6.70776	-1.22907	0.240141	0.407777	-5.96809	313.144	1.26248e-05	6.667	0.000334063	0.999738	0.999738	-7.18571	1303.66	None	No Change	No Change
LRRT3	Leucine-rich repeat transmembrane neuronal protein 3	Q86VH5	347731	LRRTM3	-0.0203996	7.58645	-0.687461	0.503489	0.659031	-6.47976	656.55	0.0484339	7.55553	2.16115	0.049628	0.0935905	-5.04898	64.715	None	No Change	No Change
LUMICAN	Lumican	P51884	4060	LUM	0.0431452	10.4993	1.1989	0.251289	0.423139	-6.003	327.681	0.066317	10.593	2.28765	0.0392773	0.0775444	-4.83056	51.2176	None	No Change	No Change
LY86	Lymphocyte antigen 86	O95711	9450	LY86	-0.0549878	11.815	-2.05596	0.0597592	0.169904	-4.78333	77.926	-0.132165	11.8355	-2.43895	0.0295774	0.0617577	-4.56248	38.569	None	No Change	No Change
LY9	T-lymphocyte surface antigen Ly-9	Q9HBG7	4063	LY9	-0.0953977	11.0585	-2.18704	0.0469793	0.147312	-4.56376	61.261	-0.0274192	11.006	-0.384634	0.706635	0.772975	-7.10703	921.452	None	No Change	No Change
LYMPHOTOXIN_A1_B2	Lymphotoxin alpha1:beta2	P01374, Q06643	4049 4050	LTA LTB	-0.0661513	6.78955	-2.01747	0.0640827	0.177178	-4.8465	83.5638	-0.0188544	6.81449	-0.40473	0.69216	0.761609	-7.09864	902.576	None	No Change	No Change
LYMPHOTOXIN_A2_B1	Lymphotoxin alpha2:beta1	P01374, Q06643	4049 4050	LTA LTB	0.015928	11.2355	0.320043	0.753859	0.848823	-6.67167	983.032	0.0763577	11.3223	1.95512	0.0720833	0.12712	-5.39162	93.9966	None	No Change	No Change
LYN	Tyrosine-protein kinase Lyn	P07948	4067	LYN	0.1694	10.4425	1.34826	0.19987	0.361761	-5.82357	260.63	-0.378303	10.5247	-2.19536	0.0466012	0.0890404	-4.99048	60.768	None	No Change	No Change
LYNB	Tyrosine-protein kinase Lyn, isoform B	P07948	4067	LYN	0.177871	12.9594	1.4661	0.165636	0.323101	-5.67083	215.989	-0.433682	12.933	-2.50322	0.0261918	0.0557591	-4.44662	34.1541	None	No Change	No Change
LYPD3	Ly6/PLAUR domain-containing protein 3	O95274	27076	LYPD3	-0.0232165	10.1363	-0.766802	0.456464	0.614546	-6.421	595.23	-0.0423765	10.1518	-1.07091	0.303405	0.394933	-6.59766	395.641	None	No Change	No Change
LYSOZYME	Lysozyme C	P61626	4069	LYZ	-0.0934464	16.671	-1.4545	0.168771	0.327261	-5.68627	220.078	-0.119873	16.5756	-2.54848	0.0240351	0.0517809	-4.36441	31.3418	None	No Change	No Change
LYVE1	Lymphatic vessel endothelial hyaluronic acid receptor 1	Q9Y5Y7	10894	LYVE1	0.0653833	8.21817	2.20661	0.0453066	0.14456	-4.53043	59.0799	0.0405908	8.27067	1.11757	0.283681	0.37508	-6.5476	369.92	None	No Change	No Change
M_CSF_R	Macrophage colony-stimulating factor 1 receptor	P07333	1436	CSF1R	0.00460526	7.39111	0.0790285	0.938175	0.958746	-6.7224	1223.38	0.0523474	7.4327	1.11646	0.284142	0.3751	-6.54882	370.521	None	No Change	No Change
M2_PK	Pyruvate kinase PKM	P14618	5315	PKM2	0.0494854	13.3151	0.470866	0.645291	0.769416	-6.60925	841.459	0.188062	13.5545	1.31237	0.211763	0.300238	-6.32017	276.139	None	No Change	No Change
MACROPHAGE_MANNOSE_RECEPTOR	Macrophage mannose receptor 1	P22897	4360	MRC1	-0.012953	13.0029	-0.346835	0.734088	0.836668	-6.66228	957.251	0.00370603	12.9922	0.0728311	0.943033	0.956222	-7.18288	1229.71	None	No Change	No Change
MAPK14	Mitogen-activated protein kinase 14	Q16539	1432	MAPK14	0.0649628	9.92736	1.35425	0.198	0.359374	-5.81604	258.192	-0.0446714	10.0225	-0.432411	0.672424	0.746185	-7.08641	876.841	None	No Change	No Change
MAPK2	MAP kinase-activated protein kinase 2	P49137	9261	MAPKAPK2	-0.0996514	11.1884	-1.27913	0.222504	0.390663	-5.90865	290.145	-0.0247926	11.4019	-0.183599	0.857119	0.88403	-7.16771	1117.68	None	No Change	No Change
MAPK5	MAP kinase-activated protein kinase 5	Q8IW41	8550	MAPKAPK5	0.0817074	9.1878	1.10626	0.288032	0.461772	-6.10577	375.594	0.0816135	9.15444	1.96591	0.0707061	0.125182	-5.37411	92.2008	None	No Change	No Change
MAPKAPK3	MAP kinase-activated protein kinase 3	Q16644	7867	MAPKAPK3	0.110108	9.3644	1.86848	0.0836568	0.208344	-5.08488	109.088	-0.00490134	9.40141	-0.0515086	0.959692	0.970099	-7.1843	1251.44	None	No Change	No Change
MARAPSIN	Serine protease 27	Q9BQR3	83886	PRSS27	-0.081705	12.5625	-1.48917	0.15954	0.315555	-5.63983	208.04	-0.0816492	12.5822	-1.6133	0.130325	0.203439	-5.91583	169.944	None	No Change	No Change
MBD4	Methyl-CpG-binding domain protein 4	O95243	8930	MBD4	0.0886536	8.87751	1.38872	0.187513	0.349079	-5.77219	244.517	0.195596	8.94974	2.4872	0.0269992	0.0573842	-4.47561	35.2069	None	No Change	No Change
MCP_4	C-C motif chemokine 13	Q99616	6357	CCL13	0.0940891	9.05955	1.64311	0.123549	0.265621	-5.4245	161.108	0.160047	9.15185	1.72642	0.107591	0.174417	-5.74923	140.298	None	No Change	No Change
MDHC	Malate dehydrogenase, cytoplasmic	P40925	4190	MDH1	0.0629102	14.4686	0.476382	0.641457	0.767983	-6.60653	836.461	0.0935163	14.614	0.890377	0.389206	0.477812	-6.77401	507.525	None	No Change	No Change
MESOTHELIN	Mesothelin	Q13421	10232	MSLN	-0.0755752	8.1121	-1.40407	0.182992	0.344596	-5.75241	238.622	-0.0727911	8.1777	-1.22435	0.242227	0.333094	-6.42653	315.864	None	No Change	No Change
METAP1	Methionine aminopeptidase 1	P53582	23173	METAP1	0.000927128	8.73009	0.0142908	0.988808	0.991848	-6.7256	1289.41	0.11393	8.87806	0.971946	0.348555	0.437554	-6.6978	454.516	None	No Change	No Change
MIA	Melanoma-derived growth regulatory protein	Q16674	8190	MIA	0.0110475	12.0438	0.390902	0.701999	0.817224	-6.64524	915.407	-0.0118787	11.9853	-0.36741	0.719138	0.784022	-7.11388	937.755	None	No Change	No Change
MIC_1	Growth/differentiation factor 15	Q99988	9518	GDF15	0.00478789	9.02806	0.208572	0.837912	0.891904	-6.70271	1092.64	0.0525106	9.02939	1.93816	0.0742964	0.129795	-5.41901	96.8825	None	No Change	No Change
MICA	MHC class I polypeptide-related sequence A	Q29983	4276	MICA	-0.0977273	7.90702	-2.51015	0.0255798	0.103992	-3.99766	33.356	-0.0857215	7.80353	-1.66867	0.118721	0.18871	-5.8352	154.812	None	No Change	No Change
MIF	Macrophage migration inhibitory factor	P14174	4282	MIF	0.0120428	9.7238	0.213515	0.834131	0.890058	-6.7016	1087.71	-0.107609	9.7888	-0.992942	0.338595	0.428581	-6.67725	441.528	None	No Change	No Change
MIG	C-X-C motif chemokine 9	Q07325	4283	CXCL9	0.00155148	8.69683	0.0550367	0.956919	0.972453	-6.7241	1247.82	-0.0574666	9.09964	-1.04508	0.31475	0.405879	-6.62459	410.435	None	No Change	No Change
MIP_1A	C-C motif chemokine 3	P10147	6348	CCL3	-0.000412835	9.58721	-0.0167574	0.986876	0.991848	-6.72556	1286.89	0.0199512	9.58291	0.557929	0.586233	0.669309	-7.02116	764.448	None	No Change	No Change
MIP_3A	C-C motif chemokine 20	P78556	6364	CCL20	0.0557849	7.33428	1.01901	0.326201	0.498469	-6.19625	425.366	0.025942	7.38865	0.631788	0.538316	0.621683	-6.9754	701.964	None	No Change	No Change
MIP_3B	C-C motif chemokine 19	Q99731	6363	CCL19	-0.0136727	8.44577	-0.399023	0.696147	0.812587	-6.64188	907.776	-0.0919549	8.41121	-2.36285	0.034129	0.069159	-4.69818	44.5043	None	No Change	No Change
MIP_5	C-C motif chemokine 15	Q16663	6359	CCL15	-0.0403291	11.987	-1.02035	0.325588	0.498116	-6.1949	424.567	0.0814995	12.0073	2.05188	0.0605715	0.109482	-5.23288	78.9852	None	No Change	No Change
MK01	Mitogen-activated protein kinase 1	P28482	5594	MAPK1	-0.0388407	11.9083	-0.385071	0.706213	0.819935	-6.64761	920.901	0.0272271	11.9996	0.33895	0.73998	0.800061	-7.12453	964.934	None	No Change	No Change
MK12	Mitogen-activated protein kinase 12	P53778	6300	MAPK12	-0.0421883	9.09142	-1.31867	0.20932	0.375368	-5.86041	272.953	-0.0152325	9.19134	-0.259369	0.799352	0.839899	-7.14983	1042.36	None	No Change	No Change
MK13	Mitogen-activated protein kinase 13	O15264	5603	MAPK13	0.0798408	9.46238	1.70677	0.11086	0.248578	-5.33134	144.562	-0.103764	9.50268	-1.02527	0.32366	0.413689	-6.64486	422.053	None	No Change	No Change
MMEL2	Membrane metallo-endopeptidase-like 1	Q495T6	79258	MMEL1	0.10479	9.89655	2.45881	0.0282067	0.110591	-4.08964	36.7816	0.0674681	9.9388	1.59787	0.133729	0.207999	-5.93797	174.383	None	No Change	No Change
MMP_1	Interstitial collagenase	P03956	4312	MMP1	0.204322	9.15086	1.90812	0.0779788	0.196462	-5.02246	101.684	0.202164	9.33949	2.16432	0.0493399	0.0931818	-5.04358	64.3393	None	No Change	No Change
MMP_10	Stromelysin-2	P09238	4319	MMP10	0.029311	9.19311	0.79825	0.43861	0.600615	-6.39609	571.947	0.0563497	9.05621	1.21526	0.24556	0.335484	-6.43718	320.21	None	No Change	No Change
MMP_12	Macrophage metalloelastase	P39900	4321	MMP12	-0.0620678	10.1993	-1.44109	0.172462	0.332441	-5.70403	224.89	0.0242783	10.4363	0.429898	0.674206	0.747526	-7.08756	879.164	None	No Change	No Change
MMP_13	Collagenase 3	P45452	4322	MMP13	0.0890295	9.98362	2.00408	0.0656529	0.179362	-4.86833	85.6114	0.0456842	9.89171	1.17963	0.258976	0.349136	-6.47833	337.704	None	No Change	No Change
MMP_2	72 kDa type IV collagenase	P08253	4313	MMP2	0.0348036	12.9163	0.858786	0.405522	0.57088	-6.34558	528.8	-0.0370646	12.8143	-0.658777	0.521367	0.608029	-6.95735	679.863	None	No Change	No Change
MMP_7	Matrilysin	P09237	4316	MMP7	0.0844865	10.324	0.782492	0.4475	0.607056	-6.40869	583.54	-0.0061635	10.2821	-0.0713273	0.944207	0.956669	-7.18299	1231.25	None	No Change	No Change
MMP_9	Matrix metalloproteinase-9	P14780	4318	MMP9	0.123156	13.818	0.703352	0.493847	0.652959	-6.46847	643.977	0.0313635	14.0031	0.226764	0.824082	0.858967	-7.15827	1074.6	None	No Change	No Change
MP2K2	Dual specificity mitogen-activated protein kinase kinase 2	P36507	5605	MAP2K2	-0.0306163	10.1393	-0.948496	0.359629	0.528508	-6.26471	468.956	-0.0510767	9.99984	-1.77564	0.0988417	0.163691	-5.67451	128.89	None	No Change	No Change
MRC2	C-type mannose receptor 2	Q9UBG0	9902	MRC2	0.0167142	12.0051	0.460203	0.652731	0.775516	-6.61443	851.161	-0.0421515	11.9361	-1.10002	0.290986	0.381261	-6.56664	379.445	None	No Change	No Change
MSP	Hepatocyte growth factor-like protein	P26927	4485	MST1	-0.0148299	12.6483	-0.538014	0.599368	0.739296	-6.57405	781.576	-0.129943	12.584	-1.27202	0.225322	0.314487	-6.36964	293.82	None	No Change	No Change
MSP_R	Macrophage-stimulating protein receptor	Q04912	4486	MST1R	-0.00656187	8.69877	-0.201914	0.84301	0.89514	-6.70415	1099.28	0.0318692	8.70433	1.21865	0.244315	0.334906	-6.43323	318.587	None	No Change	No Change
MYELOPEROXIDASE	Myeloperoxidase	P05164	4353	MPO	0.132493	14.3688	1.8468	0.086918	0.21281	-5.1187	113.341	-0.0588036	14.2752	-0.943461	0.362397	0.45213	-6.72508	472.566	None	No Change	No Change
MYOKINASE._HUMAN	Adenylate kinase isoenzyme 1	P00568	203	AK1	-0.0992346	14.8573	-0.448963	0.660616	0.783019	-6.61975	861.443	-0.147902	15.0362	-0.878001	0.395646	0.483444	-6.78506	515.923	None	No Change	No Change
MYOSTATIN	Growth/differentiation factor 8	O14793	2660	MSTN	0.0249031	12.5941	0.532124	0.60333	0.742779	-6.57732	786.743	-0.0798736	12.5241	-1.11614	0.284271	0.3751	-6.54916	370.689	None	No Change	No Change
NACA	Nascent polypeptide-associated complex subunit alpha	Q13765	4666	NACA	-0.0472273	11.7111	-0.280219	0.783578	0.862201	-6.68424	1021.79	-0.0443119	11.9161	-0.339915	0.73927	0.799956	-7.12419	964.008	None	No Change	No Change
NANOG	Homeobox protein NANOG	Q9H9S0	79923	NANOG	-0.00403864	7.33328	-0.104843	0.91805	0.948092	-6.71989	1197.14	0.0375274	7.31254	1.74289	0.104589	0.171338	-5.72437	136.384	None	No Change	No Change
NCAM_L1	Neural cell adhesion molecule L1	P32004	3897	L1CAM	-0.103813	9.14969	-2.09254	0.0559016	0.164305	-4.72273	72.8957	-0.108051	9.01036	-2.35599	0.0345704	0.0699448	-4.71032	45.0798	None	No Change	No Change
NCC27	Chloride intracellular channel protein 1	O00299	1192	CLIC1	-0.187235	10.7796	-2.19664	0.0461519	0.146055	-4.54743	60.1821	-0.272674	11.0037	-1.45672	0.168573	0.251194	-6.1337	219.819	None	No Change	No Change
NDP_KINASE_B	Nucleoside diphosphate kinase B	P22392	4831	NME2	-0.135746	12.563	-0.936879	0.36536	0.535724	-6.27558	476.429	-0.0580338	12.8291	-0.436162	0.669769	0.744757	-7.08469	873.379	None	No Change	No Change
NECTIN_LIKE_PROTEIN_1	Cell adhesion molecule 3	Q8N126	57863	CADM3	-0.0549738	10.7831	-1.41577	0.179607	0.340679	-5.73721	234.207	-0.0613807	10.7502	-1.21471	0.245764	0.335484	-6.43783	320.477	None	No Change	No Change
NEGR1	Neuronal growth regulator 1	Q7Z3B1	257194	NEGR1	0.0112326	12.0039	0.351422	0.730723	0.834093	-6.6606	952.862	-0.0506121	11.9736	-1.55125	0.144483	0.221044	-6.004	188.406	None	No Change	No Change
NEUROTROPHIN_3	Neurotrophin-3	P20783	4908	NTF3	0.011716	8.08795	0.281048	0.782956	0.862201	-6.684	1020.97	-0.0355227	8.02127	-0.685432	0.504933	0.592038	-6.93882	658.433	None	No Change	No Change
NEUROTROPHIN_5	Neurotrophin-4	P34130	4909	NTF4	0.00769102	7.52515	0.265544	0.794622	0.868748	-6.68846	1036.19	0.0084141	7.51075	0.269837	0.791459	0.835642	-7.14688	1032.06	None	No Change	No Change
NG36	Histone-lysine N-methyltransferase EHMT2	Q96KQ7	10919	EHMT2	-0.11506	9.08639	-3.16005	0.00726289	0.0509574	-2.78981	9.47081	-0.0305238	9.13412	-0.413903	0.685593	0.755658	-7.09468	894.013	None	No Change	No Change
NID2	Nidogen-2	Q14112	22795	NID2	0.124811	11.0418	2.19346	0.0464241	0.146337	-4.55283	60.537	0.147451	11.0725	2.28385	0.0395559	0.0778589	-4.8372	51.5809	None	No Change	No Change
NIDOGEN	Nidogen-1	P14543	4811	NID1	0.0409348	12.2383	0.90415	0.381844	0.549426	-6.30558	497.925	-0.0153464	12.2019	-0.276446	0.786487	0.832413	-7.14496	1025.58	None	No Change	No Change
NKG2D	NKG2-D type II integral membrane protein	P26718	22914	KLRK1	0.0512308	9.21065	0.950016	0.358884	0.528508	-6.26328	467.984	0.114778	9.22778	2.18381	0.0476034	0.0904256	-5.01028	62.0748	None	No Change	No Change
NKP44	Natural cytotoxicity triggering receptor 2	O95944	9436	NCR2	-0.002853	7.96751	-0.0918862	0.928145	0.954475	-6.72124	1210.3	0.00170697	7.95809	0.0465077	0.963602	0.97188	-7.18456	1256.54	None	No Change	No Change
NMT1	Glycylpeptide N-tetradecanoyltransferase 1	P30419	4836	NMT1	-0.113722	10.3413	-1.96474	0.0704724	0.185319	-4.93201	91.896	-0.241032	10.4121	-2.19595	0.0465506	0.0890404	-4.98946	60.702	None	No Change	No Change
NOGGIN	Noggin	Q13253	9241	NOG	0.0504367	11.4773	1.13623	0.275723	0.450433	-6.07326	359.543	0.00459617	11.4168	0.0770942	0.939705	0.953589	-7.18254	1225.38	None	No Change	No Change
NOTCH_3	Neurogenic locus notch homolog protein 3	Q9UM47	4854	NOTCH3	-0.0806237	9.3128	-0.726804	0.479821	0.637578	-6.45137	625.686	0.112074	9.32613	1.35261	0.198901	0.288087	-6.26965	259.368	None	No Change	No Change
NOVH	Protein NOV homolog	P48745	4856	NOV	0.00861312	8.96606	0.297814	0.770401	0.854874	-6.67889	1004.6	-0.0121418	8.99354	-0.307243	0.763453	0.816644	-7.13541	995.543	None	No Change	No Change
NRG4	Neuregulin-4	Q8WWG1	145957	NRG4	-0.0287002	9.6699	-0.974496	0.347033	0.520549	-6.23996	452.53	0.00356885	9.59772	0.0921499	0.927963	0.942406	-7.18117	1210.06	None	No Change	No Change
NRP1	Neuropilin-1	O14786	8829	NRP1	0.00895657	11.3324	0.297299	0.770786	0.854874	-6.67905	1005.1	0.0230813	11.3267	0.927007	0.370566	0.460871	-6.74051	483.218	None	No Change	No Change
NSF1C	NSFL1 cofactor p47	Q9UNZ2	55968	NSFL1C	-0.00851572	8.12187	-0.054231	0.957549	0.972453	-6.72415	1248.64	-0.0749005	8.25462	-0.5564	0.587248	0.669309	-7.02205	765.771	None	No Change	No Change
NUCLEOSIDE_DIPHOSPHATE_KINASE_A	Nucleoside diphosphate kinase A	P15531	4830	NME1	0.00694389	8.76875	0.16388	0.872266	0.917575	-6.7115	1137.43	-0.143846	8.75648	-2.10037	0.0554646	0.102961	-5.15186	72.3258	None	No Change	No Change
NUDC3	NudC domain-containing protein 3	Q8IVD9	23386	NUDCD3	0.0453121	7.92921	1.40928	0.181479	0.343233	-5.74566	236.649	-0.0201101	7.96353	-0.321857	0.752602	0.809691	-7.13052	981.393	None	No Change	No Change
NXPH1	Neurexophilin-1	P58417	30010	NXPH1	-0.0894341	12.9084	-0.933449	0.367063	0.537618	-6.27877	478.65	0.0954376	12.7936	1.63308	0.126071	0.197981	-5.88723	164.396	None	No Change	No Change
OAS1	2'-5'-oligoadenylate synthase 1	P00973	4938	OAS1	0.0113158	8.59526	0.309666	0.761566	0.851344	-6.6751	993.082	-0.0631546	8.58335	-1.94502	0.0733933	0.128422	-5.40794	95.7049	None	No Change	No Change
OBCAM	Opioid-binding protein/cell adhesion molecule	Q14982	4978	OPCML	0.0383933	11.2661	1.05906	0.308242	0.478877	-6.15548	401.948	0.0894498	11.3348	1.92693	0.0757947	0.131532	-5.43707	98.8363	None	No Change	No Change
OLR1	Oxidized Moderate-density lipoprotein receptor 1	P78380	4973	OLR1	0.267828	11.7856	1.70811	0.110606	0.248436	-5.32936	144.231	-0.0899055	11.9789	-0.45299	0.657914	0.732574	-7.07681	857.919	None	No Change	No Change
OMD	Osteomodulin	Q99983	4958	OMD	0.0216608	14.015	0.652203	0.525274	0.674197	-6.50396	684.957	-0.0590983	14.0202	-1.5658	0.141051	0.2163	-5.98354	183.93	None	No Change	No Change
OPG	Tumor necrosis factor receptor superfamily member 11B	O00300	4982	TNFRSF11B	-0.0931454	13.5585	-1.24645	0.233897	0.40267	-5.94767	305.002	-0.138023	13.5248	-2.44144	0.0294385	0.0615661	-4.558	38.3878	None	No Change	No Change
OSTEOCALCIN	Osteocalcin	P02818	632	BGLAP	-0.0269528	10.5524	-1.08334	0.297721	0.469709	-6.13014	388.228	-0.108509	10.5527	-2.01533	0.0647051	0.116149	-5.29332	84.3754	None	No Change	No Change
OX2G	OX-2 membrane glycoprotein	P41217	4345	CD200	-0.0521982	11.1211	-1.3625	0.195448	0.356726	-5.80562	254.864	-0.00994721	11.0966	-0.247602	0.808252	0.847204	-7.153	1053.96	None	No Change	No Change
OX40_LIGAND	Tumor necrosis factor ligand superfamily member 4	P23510	7292	TNFSF4	-0.00586346	8.1546	-0.15165	0.881717	0.925696	-6.71354	1149.76	0.0997484	8.16705	2.12897	0.0526429	0.0987055	-5.10363	68.6464	None	No Change	No Change
P_SELECTIN	P-selectin	P16109	6403	SELP	-0.0162738	13.6741	-0.52031	0.611316	0.749077	-6.58377	797.156	-0.0704627	13.6831	-1.59463	0.134454	0.208216	-5.94261	175.329	None	No Change	No Change
P27KIP1	Cyclin-dependent kinase inhibitor 1B	P46527	1027	CDKN1B	-0.0126037	10.4096	-0.40934	0.688742	0.805981	-6.63752	898.12	-0.149277	10.4455	-1.96895	0.0703235	0.12469	-5.36918	91.7018	None	No Change	No Change
P53	Cellular tumor antigen p53	P04637	7157	TP53	0.0305277	9.5444	0.923547	0.372014	0.540621	-6.28791	485.106	-0.0967342	9.58297	-1.24554	0.234593	0.324649	-6.40145	305.909	None	No Change	No Change
PA2G4	Proliferation-associated protein 2G4	Q9UQ80	5036	PA2G4	-0.0451688	10.4126	-0.251691	0.805089	0.874632	-6.69224	1049.84	-0.141814	10.6346	-0.957947	0.35531	0.44499	-6.7113	463.325	None	No Change	No Change
PAFAH	Platelet-activating factor acetylhydrolase	Q13093	7941	PLA2G7	-0.0413354	9.40495	-0.863179	0.403187	0.570054	-6.34179	525.756	0.00559642	9.38492	0.224248	0.825999	0.859592	-7.15887	1077.1	None	No Change	No Change
PAFAH_BETA_SUBUNIT	Platelet-activating factor acetylhydrolase IB subunit beta	P68402	5049	PAFAH1B2	-0.0965085	11.9503	-0.981394	0.343743	0.516803	-6.2333	448.241	0.000428094	12.0773	0.0044377	0.996526	0.99729	-7.1857	1299.47	None	No Change	No Change
PAI_1	Plasminogen activator inhibitor 1	P05121	5054	SERPINE1	0.173162	9.54013	1.22991	0.239834	0.407777	-5.9671	312.744	0.211019	9.67497	1.62932	0.12687	0.198997	-5.89268	165.439	None	No Change	No Change
PAK7	Serine/threonine-protein kinase PAK 7	Q9P286	57144	PAK7	0.00198193	8.89426	0.0796677	0.937676	0.958746	-6.72235	1222.73	-0.0382865	8.88752	-0.915307	0.376452	0.466986	-6.75134	490.893	None	No Change	No Change
PAPP_A	Pappalysin-1	Q13219	5069	PAPPA	-0.0750531	13.4362	-2.20181	0.0457111	0.145331	-4.5386	59.6072	-0.0481102	13.4102	-1.19375	0.253592	0.34401	-6.46214	330.684	None	No Change	No Change
PARAOXONASE_1	Serum paraoxonase/arylesterase 1	P27169	5444	PON1	0.0125855	7.29726	0.352693	0.729791	0.833955	-6.66013	951.647	-0.0670788	7.28221	-1.45743	0.168379	0.251194	-6.13275	219.567	None	No Change	No Change
PARC	C-C motif chemokine 18	P55774	6362	CCL18	0.0077483	12.2969	0.287535	0.778091	0.860516	-6.68206	1014.63	0.0297334	12.306	1.18747	0.255976	0.346524	-6.46936	333.793	None	No Change	No Change
PBEF	Nicotinamide phosphoribosyltransferase	P43490	10135	NAMPT	0.0851676	9.4989	0.960754	0.353651	0.524219	-6.25311	461.161	0.209153	9.68369	1.51041	0.154506	0.234182	-6.06074	201.476	None	No Change	No Change
PCI	Plasma serine protease inhibitor	P05154	5104	SERPINA5	-0.0796388	16.5817	-1.48767	0.159931	0.31575	-5.64186	208.551	-0.70246	16.2119	-1.28056	0.222397	0.31138	-6.35928	290.006	None	No Change	No Change
PCNA	Proliferating cell nuclear antigen	P12004	5111	PCNA	0.0425131	7.24612	0.748376	0.467134	0.624601	-6.43518	609.143	-0.00924747	7.30156	-0.315553	0.757276	0.812702	-7.13266	987.488	None	No Change	No Change
PCSK7	Proprotein convertase subtilisin/kexin type 7	Q16549	9159	PCSK7	-0.00886783	10.0727	-0.204887	0.840732	0.894071	-6.70351	1096.31	-0.0341217	10.0445	-0.423325	0.678876	0.75079	-7.09051	885.254	None	No Change	No Change
PCSK9	Proprotein convertase subtilisin/kexin type 9	Q8NBP7	255738	PCSK9	-0.231531	8.93456	-2.61131	0.0210764	0.0938728	-3.81455	27.4836	-0.0918713	8.92813	-1.87202	0.0835286	0.142676	-5.52455	108.921	None	No Change	No Change
PDE3A	cGMP-inhibited 3',5'-cyclic phosphodiesterase A	Q14432	5139	PDE3A	0.0223658	9.64718	0.701183	0.495157	0.654028	-6.47002	645.684	-0.0178414	9.68309	-0.457682	0.654625	0.730158	-7.07456	853.631	None	No Change	No Change
PDE5A	cGMP-specific 3',5'-cyclic phosphodiesterase	O76074	8654	PDE5A	-0.211956	11.8208	-1.70116	0.111931	0.250121	-5.33965	145.959	-0.326433	12.0437	-1.7857	0.097134	0.161683	-5.65908	126.663	None	No Change	No Change
PDGFRA	Platelet-derived growth factor receptor alpha	P16234	5156	PDGFRA	0.0581098	10.3663	1.37953	0.190265	0.351602	-5.78397	248.105	-0.0184629	10.3336	-0.394463	0.69954	0.767142	-7.10298	912.2	None	No Change	No Change
PDPK1	3-phosphoinositide-dependent protein kinase 1	O15530	5170	PDPK1	0.238222	8.45501	1.60636	0.131436	0.276207	-5.47722	171.393	-0.294305	8.34167	-1.49181	0.159261	0.239718	-6.08622	207.677	None	No Change	No Change
PEDF	Pigment epithelium-derived factor	P36955	5176	SERPINF1	-0.0306844	15.7581	-0.776288	0.451031	0.611211	-6.41358	588.145	-0.053669	15.743	-1.87673	0.0828387	0.141869	-5.51711	108.022	None	No Change	No Change
PEROXIREDOXIN_1	Peroxiredoxin-1	Q06830	5052	PRDX1	0.0156648	11.0657	0.0847949	0.933675	0.957234	-6.7219	1217.51	-0.0371036	11.2592	-0.237364	0.81602	0.852607	-7.15564	1064.09	None	No Change	No Change
PEROXIREDOXIN_6	Peroxiredoxin-6	P30041	9588	PRDX6	-0.113504	8.58813	-0.50856	0.61931	0.755326	-6.59005	807.58	0.0538518	8.84365	0.315669	0.75719	0.812702	-7.13262	987.376	None	No Change	No Change
PESC	Pescadillo homolog	O00541	23481	PES1	0.0931463	7.79623	1.78801	0.0963422	0.226676	-5.20922	125.63	0.056736	7.9505	0.497656	0.626915	0.705888	-7.05448	817.497	None	No Change	No Change
PEX5	Peroxisomal targeting signal 1 receptor	P50542	5830	PEX5	-0.00179695	8.18738	-0.051373	0.959784	0.973208	-6.72431	1251.56	-0.0766452	8.18753	-2.14679	0.0509534	0.0958129	-5.07342	66.4432	None	No Change	No Change
PFD5	Prefoldin subunit 5	Q99471	5204	PFDN5	0.0417965	8.46469	1.0206	0.325474	0.498116	-6.19465	424.418	-0.0120901	8.51826	-0.277956	0.785353	0.831888	-7.14451	1024.1	None	No Change	No Change
PGRP_S	Peptidoglycan recognition protein 1	O75594	8993	PGLYRP1	0.140255	9.33741	2.2589	0.0411069	0.136251	-4.4407	53.6034	0.0663815	9.42991	0.541973	0.596869	0.675555	-7.03034	778.318	None	No Change	No Change
PHOSPHOGLYCERATE_KINASE_1	Phosphoglycerate kinase 1	P00558	5230	PGK1	0.0499698	10.7638	0.961581	0.35325	0.524219	-6.25233	460.638	-0.12068	10.7449	-2.33176	0.036174	0.0722925	-4.75311	47.1708	None	No Change	No Change
PIAS4	E3 SUMO-protein ligase PIAS4	Q8N2W9	51588	PIAS4	0.0578854	9.47426	0.969539	0.349409	0.522774	-6.24472	455.63	-0.10219	9.51971	-1.28685	0.220262	0.309077	-6.3516	287.222	None	No Change	No Change
PIK3CA_PIK3R1	PIK3CA/PIK3R1	P42336 P27986	5290 5295	PIK3CA PIK3R1	-0.042016	8.75805	-1.26895	0.226007	0.392068	-5.9209	294.713	-0.0582424	8.74523	-1.29095	0.218878	0.308129	-6.34659	285.417	None	No Change	No Change
PIM1	Serine/threonine-protein kinase pim-1	P11309	5292	PIM1	0.0738649	9.54175	2.3545	0.0343615	0.124215	-4.27431	44.8074	0.0600226	9.54577	1.98243	0.0686454	0.12238	-5.34722	89.5136	None	No Change	No Change
PK3CG	Phosphatidylinositol 4,5-bisphosphate 3-kinase catalytic subunit gamma isoform	P48736	5294	PIK3CG	-0.0457253	10.335	-0.992563	0.338466	0.51241	-6.22242	441.359	-0.0429191	10.3191	-1.43028	0.175883	0.260531	-6.16892	229.352	None	No Change	No Change
PKB_A_B_G	RAC-alpha/beta/gamma serine/threonine-protein kinase	P31749 P31751 Q9Y243	207 208 10000	AKT1 AKT2 AKT3	0.0610015	11.0744	0.803635	0.435598	0.597745	-6.39173	568.02	-0.0257216	11.2106	-0.290942	0.775618	0.825596	-7.14059	1011.41	None	No Change	No Change
PKB_BETA	RAC-beta serine/threonine-protein kinase	P31751	208	AKT2	-0.0513927	12.3969	-0.855518	0.407265	0.572128	-6.34839	531.073	-0.132069	12.475	-1.40108	0.184265	0.269883	-6.20729	240.282	None	No Change	No Change
PKC_A	Protein kinase C alpha type	P17252	5578	PRKCA	-0.368553	13.0674	-2.74245	0.0163691	0.0804426	-3.57387	21.3454	-0.429931	13.2543	-1.91513	0.0773999	0.133254	-5.45599	100.929	None	No Change	No Change
PKC_B_II	Protein kinase C beta type (splice variant beta-II)	P05771	5579	PRKCB	-0.238994	10.9781	-1.94714	0.0727319	0.187579	-4.96028	94.8424	-0.358597	11.1952	-1.45655	0.168618	0.251194	-6.13392	219.878	None	No Change	No Change
PLGF	Placenta growth factor	P49763	5228	PGF	0.0548073	8.10208	1.39815	0.184726	0.346362	-5.76006	240.883	0.0257098	8.07166	1.05034	0.312417	0.404469	-6.61915	407.392	None	No Change	No Change
PLK_1	Serine/threonine-protein kinase PLK1	P53350	5347	PLK1	0.075387	7.70925	1.78025	0.0976526	0.228423	-5.22104	127.339	0.111168	7.67927	2.45713	0.0285794	0.0598654	-4.52982	37.2676	None	No Change	No Change
PLPP	Pyridoxal phosphate phosphatase	Q96GD0	57026	PDXP	-0.115394	10.898	-0.674317	0.511548	0.66733	-6.48892	667.058	-0.182211	11.0884	-1.28225	0.221823	0.310933	-6.35722	289.257	None	No Change	No Change
PLXB2	Plexin-B2	O15031	23654	PLXNB2	-0.0652997	11.8666	-1.92836	0.0752159	0.191712	-4.9903	98.0816	-0.0465018	11.8061	-1.14318	0.273279	0.363166	-6.51939	356.356	None	No Change	No Change
POLYUBIQUITIN_K48	PolyUbiquitin K48-linked	P0CG47	7314	UBB	0.0367574	11.1301	0.228089	0.823012	0.882523	-6.69821	1073.21	0.0171783	11.2107	0.123813	0.903329	0.923827	-7.17752	1177.94	None	No Change	No Change
POLYUBIQUITIN_K63	PolyUbiquitin K63-linked	P0CG48	7316	UBC	-0.0448701	11.9811	-0.693118	0.500044	0.658441	-6.47577	652.058	-0.142797	11.847	-2.10319	0.0551807	0.10258	-5.14713	71.9557	None	No Change	No Change
PPAC	Moderate molecular weight phosphotyrosine protein phosphatase	P24666	52	ACP1	-0.145122	11.9616	-0.774388	0.452116	0.612045	-6.41508	589.559	-0.219969	12.1551	-1.53046	0.149515	0.227674	-6.03302	194.967	None	No Change	No Change
PPASE	Inorganic pyrophosphatase	Q15181	5464	PPA1	-0.0861412	14.6145	-0.556272	0.587172	0.729771	-6.5637	765.672	-0.162277	14.7168	-1.81242	0.0927242	0.155734	-5.61784	120.912	None	No Change	No Change
PPID	Peptidyl-prolyl cis-trans isomerase D	Q08752	5481	PPID	-0.329789	11.4496	-2.88527	0.0124097	0.0686212	-3.30829	16.1822	-0.445764	11.5425	-1.69456	0.113611	0.182589	-5.79689	148.149	None	No Change	No Change
PPIE	Peptidyl-prolyl cis-trans isomerase E	Q9UNP9	10450	PPIE	-0.158504	9.44534	-1.52049	0.151571	0.305718	-5.59721	197.648	-0.198925	9.65198	-1.56715	0.140736	0.216072	-5.98164	183.52	None	No Change	No Change
PRKACA	cAMP-dependent protein kinase catalytic subunit alpha	P17612	5566	PRKACA	-0.0719313	8.77806	-0.813716	0.429996	0.592915	-6.3835	560.714	-0.127713	9.05931	-0.65241	0.525338	0.611244	-6.96167	685.04	None	No Change	No Change
PROLACTIN_RECEPTOR	Prolactin receptor	P16471	5618	PRLR	-0.0167543	10.1935	-0.533432	0.602449	0.742395	-6.5766	785.594	-0.0425902	10.189	-1.39759	0.185286	0.270771	-6.21182	241.613	None	No Change	No Change
PROPERDIN	Properdin	P27918	5199	CFP	-0.0639598	16.8825	-1.38506	0.188604	0.349614	-5.77689	245.939	-0.0933239	16.8307	-1.9295	0.0754496	0.131324	-5.43294	98.3862	None	No Change	No Change
PROSTATIC_BINDING_PROTEIN	Phosphatidylethanolamine-binding protein 1	P30086	5037	PEBP1	-0.037905	12.4034	-0.242615	0.811969	0.875718	-6.6946	1058.81	0.0554282	12.6433	0.363214	0.722196	0.785642	-7.11551	941.744	None	No Change	No Change
PROTEIN_DISULFIDE_ISOMERASE_A3	Protein disulfide-isomerase A3	P30101	2923	PDIA3	0.0660927	10.9187	1.93008	0.0749845	0.191497	-4.98755	97.7798	0.0232931	11.0498	0.224828	0.825557	0.859592	-7.15873	1076.53	None	No Change	No Change
PROTEIN_S	Vitamin K-dependent protein S	P07225	5627	PROS1	-0.0090347	11.9778	-0.246213	0.80924	0.875718	-6.69368	1055.25	-0.0284853	11.9231	-0.650951	0.52625	0.611537	-6.96266	686.23	None	No Change	No Change
PROTEINASE_3	Myeloblastin	P24158	5657	PRTN3	0.250914	12.5865	2.9439	0.011072	0.0648838	-3.19838	14.4379	0.0445118	12.6142	0.333646	0.743888	0.802956	-7.12643	970.03	None	No Change	No Change
PROTHROMBIN	Prothrombin	P00734	2147	F2	-0.112866	17.2782	-1.65362	0.121372	0.263985	-5.40929	158.27	-0.0879553	17.2598	-1.74115	0.104904	0.171338	-5.72701	136.794	None	No Change	No Change
PSA	Prostate-specific antigen	P07288	354	KLK3	-0.156428	11.2669	-1.96006	0.0710672	0.185319	-4.93954	92.6716	-0.0767875	11.1344	-1.15596	0.268197	0.358133	-6.50512	349.729	None	No Change	No Change
PSA1	Proteasome subunit alpha type-1	P25786	5682	PSMA1	-0.0179316	8.91871	-0.28216	0.782121	0.862201	-6.68367	1019.89	0.00610007	8.9708	0.0945365	0.926103	0.941983	-7.18094	1207.64	None	No Change	No Change
PSA2	Proteasome subunit alpha type-2	P25787	5683	PSMA2	0.00325072	9.30473	0.0922578	0.927855	0.954475	-6.7212	1209.92	-0.0610449	9.31385	-0.785689	0.445927	0.533577	-6.86307	581.489	None	No Change	No Change
PSA6	Proteasome subunit alpha type-6	P60900	5687	PSMA6	-0.057416	9.00841	-0.477714	0.640534	0.767983	-6.60587	835.256	-0.0373993	9.15758	-0.320556	0.753566	0.810053	-7.13097	982.65	None	No Change	No Change
PSD7	26S proteasome non-ATPase regulatory subunit 7	P51665	5713	PSMD7	0.0441753	7.79918	1.14197	0.273413	0.447887	-6.06695	356.531	-0.00329985	7.93034	-0.0476576	0.962703	0.97188	-7.1845	1255.36	None	No Change	No Change
PSMA	Glutamate carboxypeptidase 2	Q04609	2346	FOLH1	-0.0530372	8.57223	-1.63406	0.125454	0.268389	-5.43756	163.592	0.0411597	8.59239	0.956049	0.356233	0.445292	-6.71311	464.528	None	No Change	No Change
PSME1	Proteasome activator complex subunit 1	Q06323	5720	PSME1	0.0458322	10.1924	0.383648	0.707243	0.820275	-6.64818	922.245	-0.00497341	10.2996	-0.0379705	0.97028	0.977018	-7.18494	1265.24	None	No Change	No Change
PSME3	Proteasome activator complex subunit 3	P61289	10197	PSME3	0.0490484	8.10034	0.853607	0.408286	0.572128	-6.35003	532.405	-0.031477	8.01579	-0.735079	0.475152	0.562169	-6.9025	619.598	None	No Change	No Change
PTEN	Phosphatidylinositol 3,4,5-trisphosphate 3-phosphatase and dual-specificity protein phosphatase PTEN	P60484	5728	PTEN	-0.0179816	9.78027	-0.607224	0.553828	0.703744	-6.53309	722.191	-0.0773374	9.77797	-2.05788	0.0599166	0.108599	-5.22291	78.1312	None	No Change	No Change
PTHRP	Parathyroid hormone-related protein	P12272	5744	PTHLH	0.0149591	9.25094	0.695725	0.498461	0.657062	-6.47392	649.993	-0.103039	9.13365	-2.26525	0.0409475	0.0803556	-4.86963	53.3955	None	No Change	No Change
PTP_1B	Tyrosine-protein phosphatase non-receptor type 1	P18031	5770	PTPN1	0.0219669	10.6168	0.38293	0.707763	0.820275	-6.64847	922.922	-0.109143	10.5927	-1.77832	0.0983851	0.163142	-5.67041	128.294	None	No Change	No Change
PTP_1C	Tyrosine-protein phosphatase non-receptor type 6	P29350	5777	PTPN6	0.163019	11.6257	1.93188	0.0747449	0.191259	-4.98469	97.4674	0.169189	11.8454	1.04672	0.31402	0.405338	-6.62289	409.483	None	No Change	No Change
PUR8	Adenylosuccinate lyase	P30566	158	ADSL	-0.0705648	12.4444	-0.362469	0.72264	0.83161	-6.65647	942.323	-0.146912	12.4226	-1.30501	0.214185	0.303158	-6.32928	279.298	None	No Change	No Change
PYY	Peptide YY	P10082	5697	PYY	-0.0395999	10.3357	-0.499433	0.625554	0.759394	-6.59483	815.722	0.113959	10.5318	1.2092	0.247803	0.33756	-6.44425	323.135	None	No Change	No Change
QORL1	Quinone oxidoreductase-like protein 1	O95825	9946	CRYZL1	-0.0940237	10.6232	-2.18492	0.047164	0.147312	-4.56736	61.5019	-0.0635008	10.5445	-1.24352	0.235314	0.325301	-6.40386	306.849	None	No Change	No Change
RAB_GDP_DISSOCIATION_INHIBITOR_BETA	Rab GDP dissociation inhibitor beta	P50395	2665	GDI2	0.0439863	13.9871	0.287541	0.778086	0.860516	-6.68205	1014.62	0.0444037	14.1548	0.364238	0.721449	0.785642	-7.11511	940.77	None	No Change	No Change
RAC1	Ras-related C3 botulinum toxin substrate 1	P63000	5879	RAC1	-0.31721	13.1788	-2.53204	0.0245327	0.101314	-3.95824	31.9906	-0.363703	13.4203	-2.45863	0.0284986	0.0597921	-4.52713	37.1622	None	No Change	No Change
RAN	GTP-binding nuclear protein Ran	P62826	5901	RAN	0.0742513	10.92	0.4771	0.640959	0.767983	-6.60617	835.811	-0.00851803	11.2696	-0.0313043	0.975495	0.980756	-7.18519	1272.05	None	No Change	No Change
RANK	Tumor necrosis factor receptor superfamily member 11A	Q9Y6Q6	8792	TNFRSF11A	-0.0235932	10.8475	-0.338876	0.739942	0.840404	-6.66515	964.884	-0.052272	10.9189	-0.973741	0.347696	0.437553	-6.69606	453.395	None	No Change	No Change
RAP	alpha-2-macroglobulin receptor-associated protein	P30533	4043	LRPAP1	0.00337223	9.02884	0.113526	0.911292	0.944588	-6.71889	1188.33	-0.125254	9.02912	-2.07201	0.0584009	0.106741	-5.19937	76.1548	None	No Change	No Change
RB	Retinoblastoma-associated protein	P06400	5925	RB1	-0.0466371	10.3448	-1.73192	0.106173	0.242231	-5.29392	138.45	-0.0469875	10.3337	-1.4227	0.178029	0.262517	-6.17894	232.15	None	No Change	No Change
RBM39	RNA-binding protein 39	Q14498	9584	RBM39	0.212733	9.30669	1.91052	0.0776465	0.196374	-5.01866	101.251	-0.0496978	9.34888	-0.347024	0.734045	0.796283	-7.1216	957.194	None	No Change	No Change
RBP	Retinol-binding protein 4	P02753	5950	RBP4	0.0208702	7.71574	0.581464	0.570556	0.718703	-6.54888	744.006	-0.00152705	7.70232	-0.0649831	0.949161	0.960943	-7.18346	1237.71	None	No Change	No Change
RENIN	Renin	P00797	5972	REN	0.0363392	9.73212	1.33338	0.204577	0.368747	-5.84217	266.768	0.0297526	9.58847	0.974888	0.347147	0.437285	-6.69495	452.68	None	No Change	No Change
RESISTIN	Resistin	Q9HD89	56729	RETN	0.0461184	9.93949	1.2761	0.223544	0.390663	-5.91231	291.501	0.0208303	9.94289	0.475629	0.642115	0.719829	-7.06575	837.318	None	No Change	No Change
RGM_C	Hemojuvelin	Q6ZVN8	148738	HFE2	0.0226794	10.0878	0.621029	0.544974	0.695202	-6.52436	710.647	0.0343969	10.0479	0.977225	0.346032	0.436301	-6.69267	451.225	None	No Change	No Change
RGMA	Repulsive guidance molecule A	Q96B86	56963	RGMA	-0.0728884	14.4268	-1.81612	0.0917273	0.218838	-5.16615	119.612	-0.0967509	14.3495	-2.41555	0.030911	0.0637266	-4.60438	40.308	None	No Change	No Change
RGMB	RGM domain family member B	Q6NW40	285704	RGMB	-0.0258889	11.3259	-0.828274	0.421987	0.585844	-6.37145	550.271	0.00874969	11.3022	0.307418	0.763322	0.816644	-7.13535	995.372	None	No Change	No Change
ROR1	Tyrosine-protein kinase transmembrane receptor ROR1	Q01973	4919	ROR1	-0.0650115	9.16122	-1.6744	0.117163	0.257837	-5.379	152.78	-0.0702546	9.09317	-2.2022	0.0460171	0.0883123	-4.97873	60.0064	None	No Change	No Change
RPS6KA3	Ribosomal protein S6 kinase alpha-3	P51812	6197	RPS6KA3	0.135885	8.78504	1.37875	0.1905	0.351602	-5.78497	248.411	0.0641929	8.91805	0.555815	0.587636	0.669309	-7.02239	766.278	None	No Change	No Change
RS3	40S ribosomal protein S3	P23396	6188	RPS3	0.0103119	8.46647	0.142738	0.888616	0.929202	-6.71493	1158.75	-0.129779	8.53326	-1.27561	0.224088	0.3131	-6.36529	292.211	None	No Change	No Change
RS3A	40S ribosomal protein S3a	P61247	6189	RPS3A	0.0158457	9.40276	0.26347	0.796186	0.868748	-6.68904	1038.23	-0.0640117	9.34539	-0.804816	0.435186	0.522463	-6.84755	567.482	None	No Change	No Change
RS7	40S ribosomal protein S7	P62081	6201	RPS7	-0.00523577	10.525	-0.0632251	0.950518	0.967571	-6.72359	1239.48	-0.231857	10.7384	-1.27991	0.222619	0.31138	-6.36007	290.295	None	No Change	No Change
RSK_LIKE_PROTEIN_KINASE	Ribosomal protein S6 kinase alpha-5	O75582	9252	RPS6KA5	-0.112718	7.1272	-1.16678	0.263593	0.436535	-6.03939	343.726	-0.116876	7.2046	-1.32789	0.206725	0.296457	-6.30083	269.57	None	No Change	No Change
RSPO2	R-spondin-2	Q6UXX9	340419	RSPO2	0.0224497	8.5344	0.329749	0.746675	0.843302	-6.66835	973.665	0.169792	8.64528	2.40582	0.0314826	0.0645988	-4.62176	41.0533	None	No Change	No Change
RSPO4	R-spondin-4	Q2I0M5	343637	RSPO4	0.0801611	7.78545	3.04145	0.009155	0.0579965	-3.01458	11.9381	0.0281241	7.84108	0.652104	0.525529	0.611244	-6.96188	685.29	None	No Change	No Change
RXFP1	Relaxin receptor 1	Q9HBX9	59350	RXFP1	0.0137463	8.35979	0.303196	0.766385	0.854814	-6.67719	999.366	-0.0434354	8.31602	-1.43195	0.175415	0.260132	-6.16672	228.741	None	No Change	No Change
S100A4	Protein S100-A4	P26447	6275	S100A4	0.029617	11.112	0.489066	0.632683	0.763785	-6.60016	825.019	-0.021054	11.1462	-0.248209	0.807793	0.847204	-7.15284	1053.36	None	No Change	No Change
S100A6	Protein S100-A6	P06703	6277	S100A6	0.0174971	11.0038	0.124227	0.902975	0.940449	-6.71754	1177.48	-0.0467929	11.2352	-0.418683	0.682181	0.752533	-7.09258	889.564	None	No Change	No Change
SBDS	Ribosome maturation protein SBDS	Q9Y3A5	51119	SBDS	-0.331108	11.9478	-2.85741	0.0130998	0.0706713	-3.36034	17.0822	-0.229969	12.172	-1.73281	0.106417	0.172944	-5.7396	138.768	None	No Change	No Change
SCD163	Scavenger receptor cysteine-rich type 1 protein M130	Q86VB7	9332	CD163	0.0539925	11.1806	1.63902	0.124406	0.266584	-5.4304	162.225	0.0509532	11.1948	1.16781	0.263549	0.353475	-6.49176	343.668	None	No Change	No Change
SCF_SR	Mast/stem cell growth factor receptor Kit	P10721	3815	KIT	-0.116949	14.2029	-2.95833	0.0107652	0.0638571	-3.17126	14.0378	-0.0798719	14.1372	-2.30244	0.0382094	0.07578	-4.80465	49.825	None	No Change	No Change
SCGF_ALPHA	Stem cell growth factor-alpha	Q9Y240	6320	CLEC11A	0.061298	11.4743	1.69559	0.113003	0.251653	-5.34787	147.356	0.0332267	11.4645	0.880509	0.394336	0.482294	-6.78283	514.214	None	No Change	No Change
SCGF_BETA	Stem Cell Growth Factor-beta	Q9Y240	6320	CLEC11A	0.0604971	10.2436	1.55318	0.143616	0.294684	-5.55207	187.275	0.0374721	10.2126	0.983964	0.342829	0.432681	-6.68609	447.049	None	No Change	No Change
SE6L2	Seizure 6-like protein 2	Q6UXD5	26470	SEZ6L2	-0.0895647	9.82473	-0.663091	0.518489	0.669267	-6.49661	676.11	-0.0969693	9.99623	-0.774763	0.452138	0.537867	-6.87179	589.588	None	No Change	No Change
SEMAPHORIN_3A	Semaphorin-3A	Q14563	10371	SEMA3A	-0.0566133	10.4048	-1.51377	0.153252	0.30627	-5.60642	199.841	-0.0415058	10.4019	-0.991965	0.339054	0.428746	-6.67821	442.126	None	No Change	No Change
SEMAPHORIN_3E	Semaphorin-3E	O15041	9723	SEMA3E	-0.00863553	10.9573	-0.271497	0.790137	0.866089	-6.68678	1030.34	0.0628608	10.9127	1.4144	0.180402	0.265117	-6.18986	235.244	None	No Change	No Change
SEMAPHORIN_6A	Semaphorin-6A	Q9H2E6	57556	SEMA6A	-0.151484	13.5131	-2.42491	0.0300814	0.114449	-4.15	39.2261	-0.138364	13.3383	-1.90512	0.0787859	0.135284	-5.472	102.737	None	No Change	No Change
SET	Protein SET	Q01105	6418	SET	0.0453128	9.1556	1.59421	0.134138	0.280979	-5.49447	174.916	0.00352782	9.17383	0.0967778	0.924357	0.940941	-7.18071	1205.36	None	No Change	No Change
SHBG	Sex hormone-binding globulin	P04278	6462	SHBG	-0.048602	11.0478	-1.29816	0.216079	0.382091	-5.88558	281.767	0.017672	11.0647	0.711737	0.489018	0.575965	-6.91987	637.68	None	No Change	No Change
SHP_2	Tyrosine-protein phosphatase non-receptor type 11	Q06124	5781	PTPN11	0.0629669	11.9742	0.542094	0.596632	0.738014	-6.57177	778.008	0.0481498	12.0509	0.476989	0.641172	0.719829	-7.06507	836.088	None	No Change	No Change
SHPS1	Tyrosine-protein phosphatase non-receptor type substrate 1	P78324	140885	SIRPA	0.0536092	10.9606	0.965364	0.351421	0.524119	-6.24872	458.252	0.109512	11.0025	1.35831	0.197131	0.28584	-6.2624	257.059	None	No Change	No Change
SIGLEC_3	Myeloid cell surface antigen CD33	P20138	945	CD33	-0.0620941	11.8988	-1.41805	0.178954	0.339935	-5.73425	233.356	-0.0934124	11.8572	-1.81497	0.0923137	0.155383	-5.6139	120.377	None	No Change	No Change
SIGLEC_6	Sialic acid-binding Ig-like lectin 6	O43699	946	SIGLEC6	-0.00360352	7.77393	-0.116755	0.908782	0.944541	-6.71849	1185.05	-0.0477326	7.74873	-1.41235	0.18099	0.265683	-6.19254	236.012	None	No Change	No Change
SIGLEC_9	Sialic acid-binding Ig-like lectin 9	Q9Y336	27180	SIGLEC9	-0.0186082	12.0216	-0.470473	0.645564	0.769416	-6.60944	841.816	-0.0941122	11.9654	-2.06036	0.0596485	0.108263	-5.21879	77.7816	None	No Change	No Change
SKP1	S-phase kinase-associated protein 1	P63208	6500	SKP1	0.0139652	11.6725	0.14388	0.887731	0.929021	-6.71475	1157.6	0.0422241	11.8122	0.418981	0.681969	0.752533	-7.09244	889.287	None	No Change	No Change
SL_SELECTIN	L-Selectin	P14151	6402	SELL	-0.0267722	12.2172	-1.05101	0.311792	0.48239	-6.16378	406.577	-0.0385575	12.2264	-1.65848	0.120786	0.191759	-5.85017	157.505	None	No Change	No Change
SLAF6	SLAM family member 6	Q96DU3	114836	SLAMF6	-0.0617764	8.78559	-1.9601	0.0710621	0.185319	-4.93948	92.665	-0.0480898	8.75564	-1.44014	0.173127	0.257324	-6.15584	225.758	None	No Change	No Change
SLIK5	SLIT and NTRK-like protein 5	O94991	26050	SLITRK5	-0.0917493	10.9726	-2.15493	0.0498502	0.150805	-4.61815	65.0046	-0.121399	10.9388	-2.02745	0.0633065	0.113795	-5.27334	82.5516	None	No Change	No Change
SLPI	Antileukoproteinase	P03973	6590	SLPI	-0.0167481	14.9371	-0.374624	0.713787	0.825791	-6.65177	930.779	-0.0375903	14.7809	-0.893726	0.387476	0.476136	-6.77099	505.269	None	No Change	No Change
SLRP1	Moderate-density lipoprotein receptor-related protein 1, soluble	Q07954	4035	LRP1	0.00914844	10.6316	0.264272	0.795582	0.868748	-6.68882	1037.44	-0.054544	10.5863	-1.27065	0.225796	0.314811	-6.3713	294.437	None	No Change	No Change
SMAD2	Mothers against decapentaplegic homolog 2	Q15796	4087	SMAD2	-0.19376	11.4576	-1.7932	0.0954756	0.225309	-5.20131	124.5	-0.234179	11.5445	-2.06594	0.059048	0.107622	-5.2095	76.9986	None	No Change	No Change
SMAD3	Mothers against decapentaplegic homolog 3	P84022	4088	SMAD3	-0.15438	12.4438	-1.87179	0.0831691	0.207525	-5.0797	108.453	-0.217317	12.4851	-2.32207	0.0368349	0.073278	-4.77017	48.0328	None	No Change	No Change
SMOC1	SPARC-related modular calcium-binding protein 1	Q9H4F8	64093	SMOC1	0.00876506	11.6326	0.334974	0.742818	0.842204	-6.66653	968.635	0.0467166	11.5939	1.68281	0.115906	0.185365	-5.81432	151.142	None	No Change	No Change
SNAA	Alpha-soluble NSF attachment protein	P54920	8775	NAPA	-0.0492676	11.9877	-0.263865	0.795889	0.868748	-6.68893	1037.84	-0.0475607	12.2018	-0.300828	0.768233	0.819263	-7.13748	1001.78	None	No Change	No Change
SOD	Superoxide dismutase [Cu-Zn]	P00441	6647	SOD1	0.160749	9.97239	1.40424	0.182942	0.344596	-5.75218	238.557	0.247984	10.1995	2.06477	0.0591728	0.1077	-5.21144	77.1614	None	No Change	No Change
SOD3	Extracellular superoxide dismutase [Cu-Zn]	P08294	6649	SOD3	-0.0403929	9.10594	-0.299138	0.769413	0.854874	-6.67847	1003.31	0.237487	9.18174	2.10648	0.0548506	0.102257	-5.14159	71.5252	None	No Change	No Change
SOGGY_1	Dickkopf-like protein 1	Q9UK85	27120	DKKL1	0.00817117	11.172	0.194981	0.848326	0.900053	-6.7056	1106.22	0.0771642	11.2492	1.25487	0.231292	0.32076	-6.3903	301.604	None	No Change	No Change
SONIC_HEDGEHOG	Sonic hedgehog protein	Q15465	6469	SHH	0.14206	9.20401	1.5026	0.156081	0.31097	-5.62164	203.529	-0.196902	9.19065	-2.34038	0.0355959	0.0714657	-4.73792	46.4171	None	No Change	No Change
SORTING_NEXIN_4	Sorting nexin-4	O95219	8723	SNX4	-0.194157	11.3013	-2.13263	0.0519387	0.155459	-4.65569	67.728	-0.257252	11.4671	-1.80561	0.0938316	0.156786	-5.6284	122.356	None	No Change	No Change
SP_D	Pulmonary surfactant-associated protein D	P35247	6441	SFTPD	0.242215	14.8826	1.10125	0.29013	0.463427	-6.11113	378.329	-0.274971	14.8418	-0.989804	0.340071	0.429615	-6.68035	443.452	None	No Change	No Change
SPINT2	Kunitz-type protease inhibitor 2	O43291	10653	SPINT2	-0.0258119	9.72891	-0.805757	0.434415	0.597187	-6.39001	566.477	-0.046372	9.76711	-1.28928	0.21944	0.308256	-6.34863	286.15	None	No Change	No Change
SPONDIN_1	Spondin-1	Q9HCB6	10418	SPON1	0.0630737	10.7474	2.07754	0.0574545	0.166249	-4.74765	74.9207	-0.0145401	10.7255	-0.435841	0.669996	0.744757	-7.08484	873.675	None	No Change	No Change
SPTA2	Spectrin alpha chain, non-erythrocytic 1	Q13813	6709	SPTAN1	0.0459694	7.52523	1.00331	0.333442	0.506709	-6.21185	434.809	0.0467142	7.52219	1.46631	0.165983	0.248688	-6.1208	216.441	None	No Change	No Change
SRAGE	Advanced glycosylation end product-specific receptor, soluble	Q15109	177	AGER	-0.0634847	9.55091	-1.3779	0.190754	0.351602	-5.78604	248.743	-0.0179802	9.55185	-0.35571	0.727679	0.790692	-7.11836	948.893	None	No Change	No Change
SRCN1	Proto-oncogene tyrosine-protein kinase Src	P12931	6714	SRC	-0.326103	12.6539	-2.82661	0.0139071	0.0728866	-3.41777	18.1349	-0.59227	12.7356	-2.34882	0.0350377	0.0704532	-4.723	45.6891	None	No Change	No Change
SREC_I	Scavenger receptor class F member 1	Q14162	8578	SCARF1	0.0193606	12.5325	0.575724	0.57432	0.720431	-6.55232	748.913	-0.0156989	12.5068	-0.362895	0.722429	0.785642	-7.11563	942.048	None	No Change	No Change
SREC_II	Scavenger receptor class F member 2	Q96GP6	91179	SCARF2	0.0982605	8.13682	1.69589	0.112945	0.251653	-5.34743	147.28	0.0339425	8.08931	0.910765	0.378754	0.468626	-6.75551	493.895	None	No Change	No Change
SSRP1	FACT complex subunit SSRP1	Q08945	6749	SSRP1	-0.103687	9.40149	-1.62115	0.128212	0.271244	-5.4561	167.189	-0.411065	9.54188	-2.39494	0.0321331	0.0657268	-4.64115	41.9016	None	No Change	No Change
ST4S6	Carbohydrate sulfotransferase 15	Q7LFX5	51363	CHST15	0.0675287	12.327	1.67254	0.117533	0.257961	-5.38172	153.264	0.00819147	12.237	0.232202	0.819943	0.856021	-7.15694	1069.21	None	No Change	No Change
STAB2	Stabilin-2	Q8WWQ8	55576	STAB2	-0.0219431	9.23555	-0.568851	0.578844	0.724249	-6.55638	754.813	-0.00975319	9.25985	-0.285799	0.779468	0.828344	-7.14216	1016.43	None	No Change	No Change
STAT1	Signal transducer and activator of transcription 1-alpha/beta	P42224	6772	STAT1	0.0393625	11.9394	0.422903	0.679057	0.798351	-6.63162	885.491	-0.161831	12.2287	-0.951325	0.358537	0.447743	-6.71762	467.533	None	No Change	No Change
STIE_1	Tyrosine-protein kinase receptor Tie-1, soluble	P35590	7075	TIE1	-0.0180828	13.1409	-0.45968	0.653097	0.775516	-6.61468	851.638	-0.00691548	13.0799	-0.199947	0.84457	0.873347	-7.16436	1101.32	None	No Change	No Change
STK16	Serine/threonine-protein kinase 16	O75716	8576	STK16	-0.0763958	10.6344	-1.88549	0.0811756	0.202939	-5.05818	105.853	-0.0549327	10.5663	-1.41012	0.181634	0.266328	-6.19546	236.851	None	No Change	No Change
STRESS_INDUCED_PHOSPHOPROTEIN_1	Stress-induced-phosphoprotein 1	P31948	10963	STIP1	-0.190108	12.3383	-1.24319	0.235057	0.403617	-5.95151	306.514	-0.292034	12.4559	-2.03806	0.0621053	0.11179	-5.25581	80.9853	None	No Change	No Change
STX1A	Syntaxin-1A	Q16623	6804	STX1A	0.0689452	8.26328	2.18015	0.0475818	0.148108	-4.57546	62.0466	0.0898395	8.30092	1.81148	0.0928767	0.155789	-5.6193	121.111	None	No Change	No Change
SUMO3	Small ubiquitin-related modifier 3	P55854	6613	SUMO3	-0.0781557	10.7234	-0.889352	0.389462	0.555679	-6.31883	507.859	-0.0866162	10.8512	-0.692489	0.500634	0.587524	-6.9338	652.827	None	No Change	No Change
SUPAR	Urokinase plasminogen activator surface receptor	Q03405	5329	PLAUR	-0.0162052	12.9758	-0.39126	0.701741	0.817224	-6.64509	915.07	-0.0237696	12.945	-0.506291	0.621004	0.701047	-7.04994	809.79	None	No Change	No Change
SURVIVIN	Baculoviral IAP repeat-containing protein 5	O15392	332	BIRC5	-0.0607641	8.882	-2.63684	0.0200673	0.0915656	-3.76797	26.1677	-0.0652575	8.8454	-2.18205	0.0477575	0.0905865	-5.01329	62.2757	None	No Change	No Change
TAFI	Carboxypeptidase B2	Q96IY4	1361	CPB2	-0.0406087	13.569	-1.51583	0.152735	0.305755	-5.6036	199.167	-0.0062598	13.5131	-0.268414	0.792531	0.836098	-7.14729	1033.46	None	No Change	No Change
TAJ	Tumor necrosis factor receptor superfamily member 19	Q9NS68	55504	TNFRSF19	-0.0636349	9.89835	-2.00133	0.0659801	0.179383	-4.87281	86.0381	0.0623166	9.89817	1.74507	0.104198	0.171042	-5.72107	135.874	None	No Change	No Change
TAK1_TAB1	Mitogen-activated protein kinase kinase kinase 7:TGF-beta-activated kinase 1 and MAP3K7-binding protein 1 fusion	O43318 Q15750	6885 10454	MAP3K7 TAB1	0.133822	10.2756	3.13576	0.00761568	0.0523077	-2.83593	9.93085	0.0365235	10.2439	0.847493	0.411827	0.497624	-6.8117	537.022	None	No Change	No Change
TARC	C-C motif chemokine 17	Q92583	6361	CCL17	0.246992	9.92986	2.3868	0.0323308	0.119124	-4.21747	42.1593	0.125696	9.86727	1.62461	0.127878	0.200337	-5.8995	166.753	None	No Change	No Change
TAU	Microtubule-associated protein tau	P10636	4137	MAPT	0.0670216	7.5888	1.02276	0.324486	0.498116	-6.19248	423.13	0.0210205	7.54005	0.534909	0.60161	0.68033	-7.03432	784.499	None	No Change	No Change
TBP	TATA-box-binding protein	P20226	6908	TBP	-0.0466144	9.21796	-1.54607	0.145314	0.297234	-5.56194	189.49	-0.289789	9.2596	-2.26031	0.0413249	0.0807319	-4.87823	53.8876	None	No Change	No Change
TCCR	Interleukin-27 receptor subunit alpha	Q6UWB1	9466	IL27RA	-0.121272	10.4799	-2.90002	0.0120589	0.0675278	-3.28069	15.7248	-0.0848158	10.3364	-2.07873	0.0576927	0.105866	-5.18815	75.2313	None	No Change	No Change
TCPTP	Tyrosine-protein phosphatase non-receptor type 2	P17706	5771	PTPN2	0.0308733	8.33125	1.11169	0.285772	0.459338	-6.09993	372.647	0.0602469	8.37451	1.71433	0.109841	0.177624	-5.76738	143.233	None	No Change	No Change
TCTP	Translationally-controlled tumor protein	P13693	7178	TPT1	-0.15096	12.312	-1.60786	0.131106	0.275957	-5.47508	170.963	-0.138575	12.5138	-0.971639	0.348702	0.437554	-6.6981	454.708	None	No Change	No Change
TEC	Tyrosine-protein kinase Tec	P42680	7006	TEC	-0.111044	10.099	-1.33921	0.202722	0.365908	-5.8349	264.349	-0.1543	10.1783	-1.34856	0.200167	0.289278	-6.27479	261.017	None	No Change	No Change
TFF1	Trefoil factor 1	P04155	7031	TFF1	0.270755	11.2363	2.54356	0.0239985	0.100058	-3.93745	31.2941	0.0305758	11.1325	0.381651	0.708795	0.774688	-7.10824	924.268	None	No Change	No Change
TGF_B_R_III	Transforming growth factor beta receptor type 3	Q03167	7049	TGFBR3	-0.019068	15.0305	-0.437152	0.668946	0.790023	-6.62522	872.306	-0.0543542	15.0048	-1.39973	0.184659	0.270157	-6.20904	240.795	None	No Change	No Change
TGM3	Protein-glutamine gamma-glutamyltransferase E	Q08188	7053	TGM3	0.116329	7.88119	0.34126	0.738187	0.839872	-6.6643	962.596	-0.551132	7.64566	-1.77969	0.0981517	0.162962	-5.66831	127.99	None	No Change	No Change
THROMBIN	Thrombin	P00734	2147	F2	-0.181873	10.2155	-2.37752	0.0329021	0.120119	-4.23383	42.9044	0.128458	10.0932	0.563495	0.582546	0.665694	-7.0179	759.64	None	No Change	No Change
THYROGLOBULIN	Thyroglobulin	P01266	7038	TG	0.0205808	8.24251	0.660972	0.519806	0.670303	-6.49805	677.827	0.0344048	8.21862	1.18235	0.25793	0.348445	-6.47522	336.34	None	No Change	No Change
TIG2	Retinoic acid receptor responder protein 2	Q99969	5919	RARRES2	-0.000617689	10.7257	-0.007609	0.994041	0.994803	-6.72568	1296.23	-0.0567771	10.6189	-1.00505	0.332944	0.422658	-6.66522	434.159	None	No Change	No Change
TIMD3	Hepatitis A virus cellular receptor 2	Q8TDQ0	84868	HAVCR2	-0.0529563	12.8327	-1.12496	0.280304	0.455723	-6.08557	365.516	0.00890847	12.8454	0.245861	0.809572	0.847906	-7.15346	1055.68	None	No Change	No Change
TIMP_2	Metalloproteinase inhibitor 2	P16035	7077	TIMP2	0.125642	8.8044	2.12798	0.0523847	0.15609	-4.6635	68.3096	0.164309	8.89823	2.5274	0.0250176	0.0534336	-4.40277	32.6229	None	No Change	No Change
TMA	Thyroid peroxidase	P07202	7173	TPO	0.000842787	10.5451	0.030521	0.9761	0.983638	-6.72522	1272.83	0.0274847	10.5449	0.809686	0.432477	0.51969	-6.84354	563.95	None	No Change	No Change
TNF_SR_II	Tumor necrosis factor receptor superfamily member 1B	P20333	7133	TNFRSF1B	-0.0397969	13.2528	-1.24561	0.234197	0.40267	-5.94866	305.393	0.0331402	13.3529	1.17619	0.260301	0.350199	-6.48225	339.433	None	No Change	No Change
TNFSF18	Tumor necrosis factor ligand superfamily member 18	Q9UNG2	8995	TNFSF18	-0.00997695	8.99024	-0.317838	0.755495	0.849199	-6.67241	985.165	-0.0764602	8.94776	-2.55636	0.023678	0.0512435	-4.35006	30.8761	None	No Change	No Change
TNR4	Tumor necrosis factor receptor superfamily member 4	P43489	7293	TNFRSF4	0.0945849	9.09451	2.96748	0.0105749	0.063015	-3.15404	13.7897	0.0621179	9.18513	1.49915	0.157372	0.237972	-6.0762	205.213	None	No Change	No Change
TPSB2	Tryptase beta-2	P20231	64499	TPSB2	-0.0180971	11.4214	-0.477367	0.640774	0.767983	-6.60604	835.569	-0.00562151	11.3593	-0.173404	0.864965	0.889503	-7.16965	1127.91	None	No Change	No Change
TPSG1	Tryptase gamma	Q9NRR2	25823	TPSG1	0.00934929	7.30429	0.356167	0.727247	0.833761	-6.65884	948.33	-0.0252727	7.27305	-0.909161	0.379569	0.468626	-6.75698	494.958	None	No Change	No Change
TRAIL_R1	Tumor necrosis factor receptor superfamily member 10A	O00220	8797	TNFRSF10A	0.0843721	10.385	1.67115	0.117812	0.257961	-5.38375	153.627	0.017305	10.3428	0.463312	0.650689	0.727011	-7.07183	848.498	None	No Change	No Change
TRAIL_R4	Tumor necrosis factor receptor superfamily member 10D	Q9UBN6	8793	TNFRSF10D	0.0664766	9.75946	2.30687	0.0375791	0.129395	-4.35757	49.0031	0.0683959	9.7899	1.742	0.104749	0.171338	-5.72572	136.593	None	No Change	No Change
TRANSFERRIN	Serotransferrin	P02787	7018	TF	-0.110021	17.8165	-2.17267	0.0482441	0.148138	-4.58814	62.9104	-0.094789	17.76	-1.73558	0.105911	0.172552	-5.73542	138.108	None	No Change	No Change
TRANSKETOLASE	Transketolase	P29401	7086	TKT	0.0185844	14.8888	0.130832	0.897847	0.936603	-6.71665	1170.79	0.070287	15.0908	0.854697	0.407967	0.494333	-6.80548	531.989	None	No Change	No Change
TREFOIL_FACTOR_2	Trefoil factor 2	Q03403	7032	TFF2	-0.0141364	12.9412	-0.21692	0.83153	0.888736	-6.70083	1084.32	0.156067	12.8764	2.40216	0.0317002	0.0649431	-4.62829	41.3371	None	No Change	No Change
TRIOSEPHOSPHATE_ISOMERASE	Triosephosphate isomerase	P60174	7167	TPI1	0.0535593	12.4284	0.339942	0.739156	0.840243	-6.66477	963.86	0.11563	12.6774	0.875562	0.396924	0.484552	-6.78722	517.589	None	No Change	No Change
TRKC	NT-3 growth factor receptor	Q16288	4916	NTRK3	-0.0826229	12.4219	-1.7539	0.102219	0.236519	-5.26093	133.294	-0.0877024	12.3606	-1.59717	0.133884	0.207999	-5.93897	174.585	None	No Change	No Change
TROPOMYOSIN_4	Tropomyosin alpha-4 chain	P67936	7171	TPM4	-0.439212	13.6743	-3.14365	0.00749931	0.0520564	-2.82096	9.7791	-0.619327	13.8862	-2.25113	0.0420345	0.0818731	-4.89417	54.813	None	No Change	No Change
TROPONIN_I	Troponin I, cardiac muscle	P19429	7137	TNNI3	-0.00974251	8.91063	-0.353797	0.728982	0.833761	-6.65972	950.592	-0.0267992	8.78155	-0.645027	0.529964	0.615305	-6.96664	691.073	None	No Change	No Change
TROPONIN_I._SKELETAL._FAST_TWITCH	Troponin I, fast skeletal muscle	P48788	7136	TNNI2	-0.0153117	12.9087	-0.312429	0.759512	0.851344	-6.6742	990.403	0.051712	13.4416	0.33556	0.742477	0.802097	-7.12575	968.19	None	No Change	No Change
TRYPSIN_2	Trypsin-2	P07478	5645	PRSS2	0.0188983	10.1739	0.445974	0.66272	0.7848	-6.62115	864.186	0.0893683	10.1166	2.52961	0.0249128	0.053297	-4.39875	32.4862	None	No Change	No Change
TS	Thymidylate synthase	P04818	7298	TYMS	-0.153292	8.92112	-1.42948	0.175708	0.335916	-5.7193	229.124	0.018019	8.80558	0.368927	0.718033	0.784022	-7.11329	936.315	None	No Change	No Change
TSLP	Thymic stromal lymphopoietin	Q969D9	85480	TSLP	-0.0221689	8.11237	-0.335867	0.742159	0.84219	-6.66622	967.776	-0.0671671	8.15568	-0.923424	0.372361	0.462351	-6.74384	485.559	None	No Change	No Change
TSLP_R	Cytokine receptor-like factor 2	Q9HC73	64109	CRLF2	0.000732613	9.92471	0.0150988	0.988175	0.991848	-6.72559	1288.58	0.0830692	10.0281	1.17883	0.259283	0.349189	-6.47924	338.105	None	No Change	No Change
TWEAK	Tumor necrosis factor ligand superfamily member 12	O43508	8742	TNFSF12	0.0617224	9.66777	1.6488	0.122366	0.264385	-5.41627	159.566	0.122201	9.65132	2.00509	0.0659092	0.117824	-5.31016	85.9456	None	No Change	No Change
TXD12	Thioredoxin domain-containing protein 12	O95881	51060	TXNDC12	0.046574	11.1525	1.54007	0.146763	0.298793	-5.57026	191.379	-0.0551654	11.0748	-1.92932	0.0754738	0.131324	-5.43323	98.4178	None	No Change	No Change
TYK2	Non-receptor tyrosine-protein kinase TYK2	P29597	7297	TYK2	0.147771	10.81	3.09199	0.00829522	0.0555142	-2.91895	10.817	-0.152435	10.8122	-2.4087	0.0313121	0.0644515	-4.61661	40.8309	None	No Change	No Change
UB2L3	Ubiquitin-conjugating enzyme E2 L3	P68036	7332	UBE2L3	-0.0795212	9.91753	-0.63022	0.539123	0.689085	-6.51844	703.017	-0.117199	10.0986	-1.01524	0.328244	0.417503	-6.65501	428.03	None	No Change	No Change
UBC9	SUMO-conjugating enzyme UBC9	P63279	7329	UBE2I	0.0544458	10.7587	0.474449	0.642799	0.768181	-6.60749	838.21	0.0152825	10.9522	0.111566	0.912846	0.929949	-7.17906	1190.35	None	No Change	No Change
UBE2N	Ubiquitin-conjugating enzyme E2 N	P61088	7334	UBE2N	-0.114481	11.9288	-0.587456	0.566641	0.716537	-6.54527	738.9	-0.110551	12.1832	-0.638881	0.533832	0.617598	-6.97073	696.117	None	No Change	No Change
UBIQUITIN.1	Ubiquitin 1	P62979		RPS27A	0.0507631	11.2513	0.260101	0.79873	0.869455	-6.68997	1041.54	0.058826	11.4726	0.270213	0.791176	0.835642	-7.14677	1031.69	None	No Change	No Change
UCRP	Ubiquitin-like protein ISG15	P05161	9636	ISG15	-0.131267	10.727	-0.960999	0.353532	0.524219	-6.25288	461.005	-0.125026	10.8155	-1.18836	0.255637	0.346424	-6.46834	333.35	None	No Change	No Change
UFM1	Ubiquitin-fold modifier 1	P61960	51569	UFM1	-0.0916257	10.9777	-0.718045	0.485031	0.642604	-6.45781	632.48	-0.120798	11.1181	-1.31464	0.211018	0.300238	-6.31735	275.168	None	No Change	No Change
ULBP_1	NKG2D ligand 1	Q9BZM6	80329	ULBP1	0.0780117	8.94216	1.6746	0.117123	0.257837	-5.37871	152.729	0.0747439	8.96099	2.22508	0.0441128	0.0854113	-4.9393	57.5231	None	No Change	No Change
ULBP_3	NKG2D ligand 3	Q9BZM4	79465	ULBP3	-0.0637834	9.0047	-0.85302	0.408601	0.572128	-6.35054	532.815	-0.0755529	9.0931	-0.860121	0.405077	0.491744	-6.80077	528.22	None	No Change	No Change
VASOACTIVE_INTESTINAL_PEPTIDE	Vasoactive Intestinal Peptide	P01282	7432	VIP	-0.0350417	7.95491	-0.442819	0.664943	0.786719	-6.62261	867.086	0.0303534	8.07477	0.399953	0.695589	0.764094	-7.10067	907.048	None	No Change	No Change
VAV	Proto-oncogene vav	P15498	7409	VAV1	0.294743	12.2437	1.52593	0.150223	0.303468	-5.58975	195.89	-0.325711	12.2292	-1.37071	0.193328	0.281263	-6.24655	252.1	None	No Change	No Change
VEGF_C	Vascular endothelial growth factor C	P49767	7424	VEGFC	0.0138212	9.99892	0.217989	0.830714	0.888592	-6.70059	1083.25	0.0873745	10.1147	1.05414	0.310737	0.402693	-6.61521	405.201	None	No Change	No Change
VEGF_D	Vascular endothelial growth factor D	O43915	2277	FIGF	0.0380231	8.92307	1.40133	0.183794	0.345109	-5.75595	239.667	0.0652013	8.93227	1.12776	0.279508	0.370312	-6.53644	364.478	None	No Change	No Change
WFKN1	WAP, kazal, immunoglobulin, kunitz and NTR domain-containing protein 1	Q96NZ8	117166	WFIKKN1	-0.0819473	10.0961	-2.52469	0.0248795	0.1021	-3.97149	32.4429	-0.114829	10.0142	-2.50646	0.0260317	0.0555089	-4.44077	33.9454	None	No Change	No Change
WISP_1	WNT1-inducible-signaling pathway protein 1	O95388	8840	WISP1	-0.0763308	11.9001	-1.17446	0.260611	0.433245	-6.03076	339.837	0.165337	11.8961	2.24549	0.0424765	0.0826107	-4.90396	55.3893	None	No Change	No Change
WISP_3	WNT1-inducible-signaling pathway protein 3	O95389	8838	WISP3	-0.0540242	10.828	-1.2183	0.244076	0.41259	-5.98063	318.275	-0.0840491	10.663	-1.92775	0.0756845	0.131516	-5.43575	98.6926	None	No Change	No Change
WNK3	Serine/threonine-protein kinase WNK3	Q9BYP7	65267	WNK3	0.0995867	9.84853	0.608258	0.553162	0.703583	-6.53244	721.323	0.148083	9.97621	1.10524	0.288796	0.379644	-6.561	376.59	None	No Change	No Change
14_3_3	14-3-3	P31946, P62258, P61981, Q04917, P27348, P63104, P31947	7529, 7531, 7532, 7533, 10971, 7534, 2810	YWHAB,YWHAE,YWHAG,YWHAH,YWHAQ,YWHAZ,SFN	0.00787096	10.1367	0.104515	0.918305	0.948092	-6.71993	1197.47	-0.0928448	10.3551	-0.59275	0.563368	0.64661	-7.00026	734.632	None	No Change	No Change
14_3_3_PROTEIN_BETA_ALPHA	14-3-3 protein beta/alpha	P31946	7529	YWHAB	0.0651627	13.0291	0.582111	0.570133	0.718703	-6.5485	743.453	0.0352229	13.2819	0.248413	0.807638	0.847204	-7.15279	1053.16	None	No Change	No Change
14_3_3_PROTEIN_ZETA_DELTA	14-3-3 protein zeta/delta	P63104	7534	YWHAZ	-0.179035	15.5923	-2.27582	0.039828	0.134854	-4.41146	51.9358	-0.230812	15.7826	-1.63515	0.125633	0.19777	-5.88422	163.826	None	No Change	No Change
14_3_3E	14-3-3 protein epsilon	P62258	7531	YWHAE	-0.0475227	9.91179	-0.518138	0.61279	0.749476	-6.58494	799.078	-0.10611	9.83518	-1.09541	0.292926	0.383418	-6.5716	381.975	None	No Change	No Change
17_BETA_HSD_1	Estradiol 17-beta-dehydrogenase 1	P14061	3292	HSD17B1	0.257465	11.8421	1.44402	0.171649	0.331364	-5.70016	223.83	-0.284163	11.8736	-1.69561	0.113409	0.182489	-5.79533	147.885	None	No Change	No Change
4_1BB	Tumor necrosis factor receptor superfamily member 9	Q07011	3604	TNFRSF9	-0.0120434	8.3715	-0.475046	0.642385	0.768181	-6.60719	837.67	0.0255224	8.41962	0.655964	0.523119	0.609527	-6.95926	682.148	None	No Change	No Change
4_1BB_LIGAND	Tumor necrosis factor ligand superfamily member 9	P41273	8744	TNFSF9	-0.027494	8.5726	-1.07208	0.302567	0.472487	-6.14195	394.547	-0.0072922	8.51996	-0.280151	0.783705	0.830816	-7.14386	1021.95	None	No Change	No Change
41	Protein 4.1	P11171	2035	EPB41	-0.182352	11.3792	-0.819475	0.426816	0.589412	-6.37876	556.567	-0.372245	11.7303	-2.33428	0.0360045	0.0720642	-4.74868	46.9498	None	No Change	No Change
4EBP2	Eukaryotic translation initiation factor 4E-binding protein 2	Q13542	1979	EIF4EBP2	0.105558	8.15074	0.984403	0.342316	0.515692	-6.23038	446.38	0.104055	8.12598	1.34323	0.201841	0.291374	-6.28153	263.201	None	No Change	No Change
X6_PHOSPHOGLUCONATE_DEHYDROGENASE	6-phosphogluconate dehydrogenase, decarboxylating	P52209	5226	PGD	-0.0558134	11.7853	-0.350784	0.73119	0.834093	-6.66084	953.472	-0.178128	12.1784	-1.13213	0.277729	0.368705	-6.53162	362.159	None	No Change	No Change
XPNPEP1	Xaa-Pro aminopeptidase 1	Q9NQW7	7511	XPNPEP1	-0.126514	11.5092	-1.67678	0.116689	0.257837	-5.37551	152.162	-0.221787	11.6054	-1.94893	0.0728832	0.12784	-5.40162	95.0397	None	No Change	No Change
XTP3A	dCTP pyrophosphatase 1	Q9H773	79077	DCTPP1	0.0193491	13.1797	0.409871	0.688362	0.805981	-6.63729	897.624	-0.0297105	13.1615	-0.546709	0.593702	0.6735	-7.02764	774.188	None	No Change	No Change
YES	Tyrosine-protein kinase Yes	P07947	7525	YES1	0.0414309	9.35982	1.46279	0.166526	0.324353	-5.67525	217.15	-0.0136434	9.45345	-0.190597	0.851742	0.880066	-7.16631	1110.67	None	No Change	No Change
APO_E2	Apolipoprotein E (isoform E2)	P02649	348	APOE	-0.0506172	18.0541	-1.5166	0.152543	0.305755	-5.60255	198.916	-0.0972895	18.0048	-2.33896	0.0356901	0.0715446	-4.74041	46.5399	None	No Change	No Change
APO_E3	Apolipoprotein E (isoform E3)	P02649	348	APOE	-0.0583844	17.5818	-1.00631	0.332049	0.505629	-6.20889	432.992	-0.0918168	17.5398	-2.22798	0.0438763	0.0850796	-4.93428	57.2147	None	No Change	No Change
APO_E4	Apolipoprotein E (isoform E4)	P02649	348	APOE	-0.088776	17.7317	-1.5406	0.146635	0.298793	-5.56953	191.212	-0.119744	17.6934	-1.97135	0.0700217	0.124324	-5.36528	91.3083	None	No Change	No Change
BNP_32	Brain natriuretic peptide 32	P16860	4879	NPPB	0.0679741	8.3113	1.41446	0.179986	0.340902	-5.73893	234.702	0.042348	8.33365	1.1695	0.26289	0.352955	-6.48984	342.809	None	No Change	No Change
C3	Complement C3	P01024	718	C3	0.0926698	15.8453	0.872913	0.398045	0.565233	-6.33332	519.051	-0.215408	15.7644	-2.09515	0.0559945	0.103797	-5.16063	73.0168	None	No Change	No Change
C3A	C3a anaphylatoxin	P01024	718	C3	-0.255432	9.11131	-1.08091	0.298761	0.469709	-6.1327	389.585	-0.0387543	8.98864	-0.186651	0.854773	0.882499	-7.16711	1114.62	None	No Change	No Change
CK_B_8_1	Ck-beta-8-1	P55773	6368	CCL23	0.0322876	15.6731	0.591676	0.563892	0.713753	-6.5427	735.316	0.0434675	15.5746	0.66857	0.515294	0.602022	-6.95062	671.943	None	No Change	No Change
EGFRVIII	Epidermal growth factor receptor variant III	P00533	1956	EGFR	0.0023367	7.52899	0.113837	0.911051	0.944588	-6.71885	1188.01	0.0134713	7.55004	0.602264	0.557205	0.640663	-6.99434	726.595	None	No Change	No Change
FGF_8A	Fibroblast growth factor 8 isoform A	P55075	2253	FGF8	-0.0484474	8.15318	-0.551524	0.590331	0.732999	-6.56643	769.792	-0.144308	8.26936	-1.36048	0.196461	0.285186	-6.25963	256.186	None	No Change	No Change
FN1.4	Fibronectin Fragment 4	P02751	2335	FN1	0.0204108	15.7163	0.30928	0.761853	0.851344	-6.67523	993.457	0.209233	15.78	2.08256	0.0572918	0.105601	-5.18173	74.7085	None	No Change	No Change
IC3B	Complement C3b, inactivated	P01024	718	C3	0.0331794	13.0955	0.546614	0.593608	0.735668	-6.56922	774.065	-0.133398	13.1079	-1.02398	0.324249	0.414036	-6.64618	422.82	None	No Change	No Change
PACAP_38	Pituitary adenylate cyclase-activating polypeptide 38	P18509	116	ADCYAP1	0.0436875	8.04895	1.1562	0.267749	0.441177	-6.0512	349.144	0.0812801	8.04619	1.95651	0.0719042	0.126976	-5.38936	93.763	None	No Change	No Change
PROTEIN_C	Vitamin K-dependent protein C	P04070	5624	PROC	-0.0702653	10.2838	-2.79858	0.0146839	0.0751468	-3.46989	19.1478	-0.0632134	10.257	-2.35397	0.0347013	0.0700964	-4.71389	45.2505	None	No Change	No Change
VEGF	Vascular endothelial growth factor A	P15692	7422	VEGFA	-0.0249059	13.2452	-0.672956	0.512386	0.66733	-6.48986	668.152	-0.0860266	13.1348	-1.97916	0.0690491	0.122932	-5.35256	90.04	None	No Change	No Change
